# Supplementary material for: Comparative analysis of mitochondrial genomes of Schisandra repanda and Kadsura japonica
Source: Front Plant Sci. 2023 Jul 3;14:1183406. doi: 10.3389/fpls.2023.1183406 (PMC10352487; doi:10.3389/fpls.2023.1183406)
Supplement: Supplementary file 2 [file Table_1.xlsx]

## Sheet: Supplementary Table 1
Supplementary Table 1. Statistics of the genome sequencing in S. repanda and K. japonica mitgenomes.
ONT data	S. repanda		K. japonica
	Original raw	After trimming	Original raw	After trimming
Read numbers	2494115	2493990	3099925	3099930
Read amount	10816233073	10786846916	9838867926	9803853087
Min length	61	20	62	20
Max length	132931	132931	107021	107021
Average length	4337	4325	3174	3163
N50	18540	18590	7856	7887
Illumina data	Raw reads	Input reads	Trimmed reads	Raw bases	Input bases	Trimmed bases
S. repanda	657371632	20000000	18388554	99263116432	3020000000	2686665629
K. japonica	694598020	15000000	13666521	104884301020	2265000000	1987327462

## Sheet: supplementary Table2.
Supplementary Table 2. Gene profile and organization of the S. repanda and K. japonica mitogenomes.
S. repanda	circular-1		linear-1		linear-2		linear-3		linear-4
	gene	No. of Genes	gene	No. of Genes	gene	No. of Genes	gene	No. of Genes	gene	No. of Genes
NADH dehydrogenase	nad1, nad5, nad7	3	nad1, nad2, nad5, nad6	4	nad3	1	nad2, nad4L, nad5	3	nad4	1
Succinate dehydrogenase	sdh3	1	sdh3	1	-	-	-	-	-	-
Ubiquinol cytochrome c reductase	cob	1	-	-	-	-	-	-	-	-
Cytochrome c oxidase	cox1	1	cox2	1	-	-	-	-	cox3	1
ATP synthase	atp1, atp4, atp6, atp8	4	atp6, atp8	2	atp9	1	-	-	-	-
Cytochrome c bioGenesis	-	-	ccmB, ccmC, ccmFn	3	ccmFc	1	-	-	-	-
Ribosomal proteins (LSU)	rpl2, rpl5, rpl10, rpl16	4	rpl5, rpl10	2	-	-	-	-	-	-
Ribosomal proteins (SSU)	rps2, rps3, rps10, rps13, rps14, rps19	6	rps11, rps14	2	rps12	1	rps7	1	-	-
Maturase	-	-	matR	1	-	-	-	-	-	-
Transport membrane protein	-	-	mttB	1	-	-	-	-	-	-
Ribosomal RNAs	rrn5, rrnL, rrnS	3	rrn5, rrnL, rrnS	3	rrn5, rrnL, rrnS	3	-	-	-	-
Transfer RNAs	trnA-UGC, trnC-GCA, trnE-UUC, trnF-GAA, trnI-GAU, trnL-CAA, trnM-CAU, trnN-GUU, trnP-UGG, trnS-GCU, trnY-GUA	11	trnA-UGC, trnD-GUC, trnF-GAA, trnG-GCC, trnH-GUG, trnI-GAU, trnK-UUU, trnM-CAU, trnN-GUU, trnP-UGG, trnS-GCU, trnT-GGU, trnW-CCA	13	trnG-UCC, trnH-GUG, trnM-CAU, trnR-UCU	4	-	-	-	-
Other Genes	-	-	petA	1	-		-	-	-	-
Total		34		34		11		4		2
K. japonica	circular-1		circular-2		circular-3		circular-4		circular-5		linear-1		linear-2		linear-3
	gene	No. of Genes	gene	No. of Genes	gene	No. of Genes	gene	No. of Genes	gene	No. of Genes	gene	No. of Genes	gene	No. of Genes	gene	No. of Genes
NADH dehydrogenase	nad1, nad3, nad5, nad9	4	nad1, nad3, nad5, nad9	4	nad1, nad3, nad5, nad9	4	nad1, nad2, nad4L	3	nad1, nad2, nad4, nad6	4	-	-	nad1, nad2, nad4, nad7	4	nad9	1
Succinate dehydrogenase	sdh3	1	sdh3	1	sdh3	1	sdh4	1	-	-	-	-	-	-	-	-
Ubiquinol cytochrome c reductase	-	-	-	-	cob	1	-	-	-	-	-	-	-	-	-	-
Cytochrome c oxidase	cox2	1	cox2	1	cox2	1	-	-	cox1	1	cox3	1	-	-	-	-
ATP synthase	atp1, atp4, atp6, atp8, atp9	5	atp1, atp4, atp6, atp8, atp9	5	atp1, atp4, atp6, atp8, atp9	5	-	-	-	-	-	-	-	-	-	-
Cytochrome c bioGenesis	ccmB, ccmFc, ccmFn	3	ccmB, ccmFn	2	ccmB, ccmFn	2	ccmC	1	-	-	-	-	-	-	-	-
Ribosomal proteins (LSU)	rpl2, rpl10, rpl16	3	rpl2, rpl10, rpl16	3	rpl5, rpl10	2	-	-	-	-	-	-	-	-	-	-
Ribosomal proteins (SSU)	rps1, rps3, rps4, rps11, rps12, rps19	6	rps1, rps3, rps4, rps11, rps12, rps19	6	rps1, rps4, rps11, rps12, rps14	5	rps2, rps7	2	rps10, rps13	2	-	-	rps13	1	-	-
Maturase	matR	1	matR	1	matR	1	-	-	-	-	-	-	-	-	-	-
Transport membrane protein	mttB	1	mttB	1	mttB	1	-	-	-	-	-	-	-	-	-	-
Ribosomal RNAs	rrn5, rrnL, rrnS	3	rrn5, rrnL, rrnS	3	rrn5, rrnL, rrnS	3	-	-	-	-	-	-	-	-	-	-
Transfer RNAs	trnA-UGC, trnF-GAA, trnH-GUG, trnK-UUU, trnL-CAA, trnM-CAU, trnN-GUU, trnP-UGG, trnR-UCU, trnS-GCU, trnV-GAC, trnW-CCA, trnY-GUA	13	trnF-GAA, trnH-GUG, trnK-UUU, trnL-CAA, trnM-CAU, trnN-GUU, trnP-UGG, trnR-UCU, trnS-GCU, trnV-GAC, trnW-CCA, trnY-GUA	12	trnA-UGC, trnF-GAA, trnH-GUG, trnK-UUU, trnL-CAA, trnM-CAU, trnN-GUU, trnP-UGG, trnR-UCU, trnS-GCU, trnV-GAC, trnW-CCA, trnY-GUA	13	trnC-GCA, trnD-GUC, trnE-UUC, trnL-CAA, trnM-CAU, trnP-UGG, trnQ-UUG	7	trnG-GCC, trnL-UAG	2	trnH-GUG, trnM-CAU	2	trnE-UUC	1	-	-
Other Genes	aacD, petA, rbcL, ycf4	4	aacD, petA, rbcL, ycf4	4	aacD, petA, rbcL, ycf4	4	-		-		-		-		-	-
Total		45		43		43		14		9		3		6		1

## Sheet: Supplementary Table 3
Supplementary Table 3. BLASTN results among S. repanda and K. japonica contig (task option megablast, cutoff e-value 1e-5, match length > 1 kb).
Query	Subject	% identity	length (bp)	mismatch	gapopen	query start	query end	subject start	subject end	evalue	bitscore
S. repanda circular-1	S. repanda circular-1	91.366	1054	57	11	153546	154570	95902	96950	0	1411
		91.366	1054	57	11	95902	96950	153546	154570	0	1411
	S. repanda linear-1	100	43663	0	0	264201	307863	421797	465459	0	80631
		99.995	22108	1	0	438948	461055	194923	172816	0	40821
		99.947	11346	0	1	89256	100601	261642	250303	0	20914
		100	11300	0	0	588962	600261	368850	357551	0	20868
		99.631	5964	9	2	223286	229244	177895	183850	0	10879
		100	5425	0	0	117505	122929	27391	32815	0	10019
		99.903	5149	0	1	412842	417990	487866	482723	0	9476
		76.649	1122	221	32	137831	138924	341333	342441	3.16e-164	582
		72.433	1266	277	53	185914	187135	342824	341587	7.54e-91	339
	S. repanda linear-2	100	12039	0	0	250303	262341	16014	3976	0	22232
	S. repanda linear-3	100	3000	0	0	354716	357715	37214	40213	0	5541
S. repanda linear-1	S. repanda linear-1	99.631	5964	9	2	450021	455976	229244	223286	0	10879
		99.631	5964	9	2	223286	229244	455976	450021	0	10879
	S. repanda linear-2	100	30972	0	0	1	30972	138170	107199	0	57195
		99.948	11534	0	1	89256	100789	4675	16202	0	21261
	S. repanda linear-3	99.707	2732	8	0	229209	231940	1	2732	0	5001
K. japonica circular-1	K. japonica circular-1	100	12605	0	0	758401	771005	459486	446882	0	23278
		100	12605	0	0	446882	459486	771005	758401	0	23278
		100	6159	0	0	624359	630517	28828	22670	0	11374
		100	6159	0	0	22670	28828	630517	624359	0	11374
		73.967	1041	220	28	756473	757481	347420	348441	7.65e-101	374
		73.967	1041	220	28	347420	348441	756473	757481	7.65e-101	374
	K. japonica circular-2	100	815430	3	0	158074	973503	14426	829855	0	1506000
		100	67349	0	0	1	67349	829856	897204	0	124400
		100	14665	0	0	67350	82014	1	14665	0	27082
		100	12605	0	0	758401	771005	315838	303234	0	23278
		100	12605	0	0	446882	459486	627357	614753	0	23278
		100	6159	0	0	22670	28828	486869	480711	0	11374
		100	6159	0	0	624359	630517	858683	852525	0	11374
		73.967	1041	220	28	756473	757481	203772	204793	7.65e-101	374
		73.967	1041	220	28	347420	348441	612825	613833	7.65e-101	374
	K. japonica circular-3	100	819626	2	2	153879	973503	29160	848784	0	1514000
		100	12605	0	0	758401	771005	334767	322163	0	23278
		100	12605	0	0	446882	459486	646286	633682	0	23278
		100	6159	0	0	22670	28828	505798	499640	0	11374
		73.967	1041	220	28	756473	757481	222701	223722	7.65e-101	374
		73.967	1041	220	28	347420	348441	631754	632762	7.65e-101	374
	K. japonica circular-4	100	7933	0	0	500793	508725	22306	30238	0	14650
		99.932	7349	0	1	762556	769899	134585	127237	0	13538
		99.932	7349	0	1	447988	455331	127237	134585	0	13538
		100	6194	0	0	826339	832532	196381	190188	0	11439
		99.907	1072	1	0	382549	383620	69464	70535	0	1975
		79.146	1616	262	51	485472	487052	179536	181111	0	1048
	K. japonica circular-5	90.987	1054	61	11	707725	708773	116744	117768	0	1389
	K. japonica linear-1	100	6327	0	0	769879	776205	72712	66386	0	11684
		100	1127	0	0	446882	448008	71586	72712	0	2082
	K. japonica linear-2	99.918	1217	1	0	27516	28732	1	1217	0	2242
		99.918	1217	1	0	624455	625671	1217	1	0	2242
K. japonica circular-2	K. japonica circular-2	100	12605	0	0	614753	627357	315838	303234	0	23278
		100	12605	0	0	303234	315838	627357	614753	0	23278
		100	6159	0	0	852525	858683	486869	480711	0	11374
		100	6159	0	0	480711	486869	858683	852525	0	11374
		73.967	1041	220	28	612825	613833	203772	204793	7.05e-101	374
		73.967	1041	220	28	203772	204793	612825	613833	7.05e-101	374
	K. japonica circular-3	100	815483	3	0	14426	829908	33355	848837	0	1506000
		100	12605	0	0	614753	627357	334767	322163	0	23278
		100	12605	0	0	303234	315838	646286	633682	0	23278
		100	6159	0	0	852525	858683	505798	499640	0	11374
		73.967	1041	220	28	612825	613833	222701	223722	7.05e-101	374
		73.967	1041	220	28	203772	204793	631754	632762	7.05e-101	374
	K. japonica circular-4	100	7933	0	0	357145	365077	22306	30238	0	14650
		99.932	7349	0	1	618908	626251	134585	127237	0	13538
		99.932	7349	0	1	304340	311683	127237	134585	0	13538
		100	6194	0	0	682691	688884	196381	190188	0	11439
		99.907	1072	1	0	238901	239972	69464	70535	0	1975
		79.146	1616	262	51	341824	343404	179536	181111	0	1048
	K. japonica circular-5	90.987	1054	61	11	564077	565125	116744	117768	0	1389
	K. japonica linear-1	100	6327	0	0	626231	632557	72712	66386	0	11684
		100	1127	0	0	303234	304360	71586	72712	0	2082
	K. japonica linear-2	99.918	1217	1	0	480807	482023	1217	1	0	2242
		99.918	1217	1	0	857371	858587	1	1217	0	2242
K. japonica circular-3	K. japonica circular-3	100	12605	0	0	633682	646286	334767	322163	0	23278
		100	12605	0	0	322163	334767	646286	633682	0	23278
		73.967	1041	220	28	631754	632762	222701	223722	6.67e-101	374
		73.967	1041	220	28	222701	223722	631754	632762	6.67e-101	374
	K. japonica circular-4	100	7933	0	0	376074	384006	22306	30238	0	14650
		99.932	7349	0	1	637837	645180	134585	127237	0	13538
		99.932	7349	0	1	323269	330612	127237	134585	0	13538
		100	6194	0	0	701620	707813	196381	190188	0	11439
		99.907	1072	1	0	257830	258901	69464	70535	0	1975
		79.146	1616	262	51	360753	362333	179536	181111	0	1048
	K. japonica circular-5	90.987	1054	61	11	583006	584054	116744	117768	0	1389
	K. japonica linear-1	100	6327	0	0	645160	651486	72712	66386	0	11684
		100	1127	0	0	322163	323289	71586	72712	0	2082
	K. japonica linear-2	99.918	1217	1	0	499736	500952	1217	1	0	2242
K. japonica circular-4	K. japonica circular-4	72.735	1126	258	41	178325	179429	137394	136297	3.49e-89	333
		72.76	1127	256	43	136297	137394	179429	178325	3.49e-89	333
K. japonica circular-5	K. japonica linear-2	100	33086	0	0	148868	181953	35091	68176	0	61099

## Sheet: Supplementary Table 4
Supplementary Table 4. Statistics on SSRs in the contig of S. repanda circular-1 and K. japonica circular-1.
Species	SSR nr.	SSR type	SSR	size	start	end
S. repanda circular-1	1	p1	(G)10	10	1238	1247
	2	p2	(TA)6	12	5203	5214
	3	p3	(TCT)5	15	16150	16164
	4	p2	(CT)5	10	22491	22500
	5	p1	(T)10	10	24255	24264
	6	p6	(CACTAA)4	24	27578	27601
	7	p4	(AAGG)3	12	28860	28871
	8	p3	(TAT)4	12	31537	31548
	9	p1	(G)10	10	39688	39697
	10	p2	(TA)9	18	42590	42607
	11	p4	(TTTA)3	12	44879	44890
	12	p2	(TA)6	12	55232	55243
	13	p6	(ACTATA)14	84	56403	56486
	14	p4	(TAAG)3	12	57418	57429
	15	p3	(TGG)4	12	63189	63200
	16	p5	(ATAGT)3	15	65475	65489
	17	p5	(GTATA)3	15	65668	65682
	18	p5	(GGCTT)3	15	70080	70094
	19	p4	(AGGA)3	12	72710	72721
	20	p2	(AG)5	10	89317	89326
	21	p1	(A)11	11	91032	91042
	22	p4	(CGCT)3	12	99535	99546
	23	p1	(T)11	11	102648	102658
	24	p5	(TCCAG)3	15	106144	106158
	25	p4	(GACC)3	12	109292	109303
	26	p4	(GAAT)3	12	111409	111420
	27	p6	(TACTAT)11	66	115540	115605
	28	p4	(TAGC)3	12	116396	116407
	29	p4	(AGAA)3	12	117390	117401
	30	p2	(AT)8	16	121392	121407
	31	p2	(AT)5	10	121921	121930
	32	p4	(ATAA)3	12	121935	121946
	33	p4	(ATCA)3	12	125342	125353
	34	p4	(ACTG)3	12	130051	130062
	35	p5	(TCTAT)3	15	131608	131622
	36	p1	(G)13	13	132056	132068
	37	p2	(AT)5	10	132819	132828
	38	p4	(ATAG)3	12	136876	136887
	39	p4	(TAGA)3	12	137268	137279
	40	p4	(TAAG)3	12	137980	137991
	41	p2	(AT)10	20	138472	138491
	42	p4	(GAAA)3	12	139057	139068
	43	p3	(AAG)4	12	141361	141372
	44	p5	(TACAA)3	15	142386	142400
	45	p5	(GATTG)3	15	145820	145834
	46	p4	(ATAG)3	12	150390	150401
	47	p2	(TA)6	12	151949	151960
	48	p2	(TA)6	12	151969	151980
	49	p4	(AGTT)3	12	153203	153214
	50	p4	(TTGC)3	12	155825	155836
	51	p2	(TC)6	12	156698	156709
	52	p2	(AG)5	10	158385	158394
	53	p1	(T)12	12	160087	160098
	54	p4	(CCTT)3	12	165511	165522
	55	p5	(GCTTC)3	15	165978	165992
	56	p2	(AT)9	18	167695	167712
	57	p1	(T)13	13	170362	170374
	58	p4	(CATT)3	12	171352	171363
	59	p4	(GTAT)3	12	173697	173708
	60	p4	(ATCC)3	12	173751	173762
	61	p5	(TTCTT)3	15	175702	175716
	62	p4	(GCTT)3	12	176587	176598
	63	p4	(GATG)3	12	181086	181097
	64	p2	(AT)5	10	183510	183519
	65	p4	(TGAT)3	12	196556	196567
	66	p1	(A)10	10	200396	200405
	67	p6	(TATTAG)7	42	201753	201794
	68	p1	(T)11	11	204277	204287
	69	p3	(CTT)4	12	205232	205243
	70	p2	(CA)5	10	205663	205672
	71	p2	(TC)5	10	206899	206908
	72	p5	(CAAAT)3	15	211763	211777
	73	p1	(A)10	10	212847	212856
	74	p2	(TC)5	10	218404	218413
	75	p1	(A)11	11	220013	220023
	76	p5	(CCTCT)3	15	228504	228518
	77	p2	(AT)7	14	229271	229284
	78	p4	(TATG)3	12	230938	230949
	79	p4	(TTGC)3	12	231317	231328
	80	p3	(TTG)4	12	231809	231820
	81	p4	(AAGT)3	12	234685	234696
	82	p1	(A)16	16	237399	237414
	83	p4	(AAAG)3	12	239093	239104
	84	p1	(G)10	10	246084	246093
	85	p1	(A)12	12	246136	246147
	86	p1	(T)10	10	248340	248349
	87	p2	(TC)6	12	251158	251169
	88	p4	(ACAA)3	12	262704	262715
	89	p4	(AAAG)3	12	263603	263614
	90	p3	(AAG)4	12	270165	270176
	91	p3	(AAG)4	12	274110	274121
	92	p4	(TGAA)4	16	282732	282747
	93	p2	(TG)6	12	290094	290105
	94	p4	(TATG)3	12	291456	291467
	95	p2	(TC)6	12	291898	291909
	96	p2	(TA)6	12	292574	292585
	97	p1	(T)13	13	292601	292613
	98	p4	(ATAG)3	12	295997	296008
	99	p2	(AT)7	14	296297	296310
	100	p3	(CAG)4	12	297747	297758
	101	p2	(GA)5	10	301306	301315
	102	p4	(GGAA)3	12	303555	303566
	103	p4	(TCTT)3	12	304116	304127
	104	p4	(AGGA)3	12	305013	305024
	105	p4	(GGAA)3	12	307165	307176
	106	p3	(GAA)4	12	316379	316390
	107	p2	(TC)5	10	316823	316832
	108	p2	(TA)5	10	319530	319539
	109	p4	(AAAG)3	12	320466	320477
	110	p4	(AAGA)3	12	320974	320985
	111	p2	(AT)5	10	321940	321949
	112	p5	(TTAAG)3	15	321987	322001
	113	p3	(GAA)4	12	322772	322783
	114	p1	(C)15	15	328386	328400
	115	p5	(GAAAA)3	15	330023	330037
	116	p4	(TTAT)3	12	330429	330440
	117	p4	(AGAT)3	12	330542	330553
	118	p4	(GAAA)3	12	335251	335262
	119	p3	(CTT)4	12	339149	339160
	120	p3	(ATA)4	12	340143	340154
	121	p2	(TC)5	10	352255	352264
	122	p4	(GATA)3	12	355584	355595
	123	p4	(AATA)3	12	357045	357056
	124	p5	(ATCAT)3	15	357199	357213
	125	p2	(TA)7	14	358396	358409
	126	p2	(TA)5	10	358414	358423
	127	p5	(ATCGT)3	15	358797	358811
	128	p2	(AT)10	20	358861	358880
	129	p5	(GTTTA)5	25	362080	362104
	130	p4	(CTTG)3	12	362498	362509
	131	p3	(TAA)4	12	368642	368653
	132	p4	(CCTT)3	12	371356	371367
	133	p5	(ACAAA)3	15	374736	374750
	134	p1	(T)10	10	381270	381279
	135	p1	(A)13	13	381636	381648
	136	p4	(TTGA)3	12	382095	382106
	137	p1	(A)12	12	384211	384222
	138	p5	(ATACA)3	15	387717	387731
	139	p6	(CGACTA)3	18	393300	393317
	140	p4	(TTAG)3	12	399290	399301
	141	p4	(AGAC)4	16	399911	399926
	142	p4	(CAAG)3	12	401627	401638
	143	p5	(ACTTA)3	15	403189	403203
	144	p2	(AT)9	18	403355	403372
	145	p2	(AT)5	10	410442	410451
	146	p4	(GCTT)3	12	411476	411487
	147	p4	(GAAA)3	12	416917	416928
	148	p3	(TAC)4	12	422747	422758
	149	p1	(A)12	12	425329	425340
	150	p4	(CGGC)3	12	425658	425669
	151	p1	(G)11	11	425880	425890
	152	p2	(TA)5	10	434322	434331
	153	p2	(AT)9	18	434345	434362
	154	p6	(TATTTT)3	18	434370	434387
	155	p2	(AG)7	14	437072	437085
	156	p4	(CTAG)3	12	437202	437213
	157	p5	(AAAAG)3	15	439661	439675
	158	p2	(TA)5	10	441097	441106
	159	p6	(TATCTA)3	18	442086	442103
	160	p2	(AT)5	10	443649	443658
	161	p4	(GCTT)3	12	447215	447226
	162	p4	(TGCT)3	12	448406	448417
	163	p2	(TA)5	10	450233	450242
	164	p1	(T)10	10	450736	450745
	165	p4	(AGGA)3	12	463776	463787
	166	p2	(CT)5	10	470796	470805
	167	p4	(AGCA)3	12	473280	473291
	168	p2	(AT)6	12	473441	473452
	169	p1	(A)10	10	474180	474189
	170	p2	(CT)7	14	475822	475835
	171	p6	(CTTAAA)3	18	485143	485160
	172	p5	(CTCTA)3	15	486396	486410
	173	p1	(T)10	10	489288	489297
	174	p1	(T)10	10	489405	489414
	175	p4	(AAAG)3	12	495088	495099
	176	p2	(TA)6	12	496286	496297
	177	p6	(TGCCAT)3	18	497371	497388
	178	p5	(TGAAA)3	15	498778	498792
	179	p3	(ACT)5	15	499053	499067
	180	p5	(ATACT)7	35	509079	509113
	181	p4	(GAAA)3	12	510635	510646
	182	p3	(GAT)4	12	512026	512037
	183	p3	(ATA)5	15	513618	513632
	184	p4	(AATA)3	12	518348	518359
	185	p4	(AGAA)3	12	524668	524679
	186	p4	(AAAG)3	12	527935	527946
	187	p4	(AGAA)3	12	528092	528103
	188	p4	(TATC)3	12	528960	528971
	189	p4	(CTTT)3	12	529791	529802
	190	p3	(ATA)5	15	532032	532046
	191	p4	(GGAT)3	12	536092	536103
	192	p4	(GTTA)3	12	536372	536383
	193	p4	(ATCA)3	12	547146	547157
	194	p4	(CTTT)3	12	547892	547903
	195	p1	(T)13	13	563455	563467
	196	p2	(CT)5	10	564658	564667
	197	p1	(A)10	10	564674	564683
	198	p2	(GA)5	10	566370	566379
	199	p4	(ATTG)3	12	566915	566926
	200	p2	(TG)5	10	569699	569708
K. japonica circular-1	1	p5	(GAAAA)3	15	223	237
	2	p1	(G)11	11	2689	2699
	3	p1	(T)10	10	4972	4981
	4	p1	(T)10	10	7655	7664
	5	p2	(AT)8	16	14139	14154
	6	p4	(TCTT)3	12	14755	14766
	7	p3	(AGA)4	12	19378	19389
	8	p1	(A)11	11	21020	21030
	9	p1	(A)10	10	24127	24136
	10	p2	(AT)5	10	28694	28703
	11	p5	(TTTTC)3	15	28729	28743
	12	p1	(T)10	10	31691	31700
	13	p4	(AGAA)3	12	35728	35739
	14	p3	(TCA)4	12	36594	36605
	15	p2	(AT)6	12	41764	41775
	16	p5	(ATCTC)3	15	42311	42325
	17	p4	(TTGT)3	12	46099	46110
	18	p2	(GA)6	12	47261	47272
	19	p4	(CCTT)3	12	48406	48417
	20	p5	(GCTTC)4	20	48873	48892
	21	p2	(TA)9	18	50583	50600
	22	p4	(AAAT)3	12	52746	52757
	23	p1	(T)12	12	53255	53266
	24	p5	(CCGAA)3	15	53846	53860
	25	p4	(CATT)3	12	54244	54255
	26	p4	(GTAT)3	12	56589	56600
	27	p4	(ATCC)3	12	56643	56654
	28	p4	(TGTA)5	20	62882	62901
	29	p4	(TGAA)4	16	71969	71984
	30	p3	(TCA)4	12	73987	73998
	31	p4	(TTCC)3	12	76010	76021
	32	p1	(A)13	13	78646	78658
	33	p1	(A)10	10	80518	80527
	34	p2	(AG)5	10	82709	82718
	35	p5	(TATGC)3	15	83670	83684
	36	p3	(TTA)4	12	93474	93485
	37	p1	(T)11	11	97102	97112
	38	p1	(G)12	12	100378	100389
	39	p4	(GATA)3	12	100841	100852
	40	p2	(AT)8	16	102301	102316
	41	p2	(AT)6	12	103509	103520
	42	p2	(TA)5	10	103633	103642
	43	p2	(TA)5	10	103651	103660
	44	p2	(TA)8	16	104100	104115
	45	p5	(AATAG)3	15	113704	113718
	46	p4	(AGGA)3	12	116919	116930
	47	p4	(AGCA)3	12	118268	118279
	48	p2	(AT)6	12	118430	118441
	49	p1	(A)14	14	119160	119173
	50	p4	(TAGA)3	12	122590	122601
	51	p1	(G)13	13	123547	123559
	52	p4	(AGAA)3	12	125941	125952
	53	p5	(CATTC)4	20	129458	129477
	54	p2	(TA)6	12	135944	135955
	55	p1	(T)11	11	137019	137029
	56	p1	(A)13	13	140820	140832
	57	p4	(TTTC)3	12	144701	144712
	58	p4	(AGCA)3	12	146240	146251
	59	p6	(ATTGAC)3	18	147046	147063
	60	p1	(A)10	10	148639	148648
	61	p4	(TTTA)3	12	161615	161626
	62	p6	(ATAGAT)3	18	161894	161911
	63	p2	(TA)9	18	162918	162935
	64	p4	(GCTA)3	12	166831	166842
	65	p2	(CT)7	14	166960	166973
	66	p2	(AT)9	18	168456	168473
	67	p2	(AT)6	12	169635	169646
	68	p4	(ATAA)3	12	169648	169659
	69	p6	(ATAAGA)3	18	175797	175814
	70	p4	(AATC)3	12	179204	179215
	71	p1	(T)13	13	179662	179674
	72	p4	(GATT)3	12	181097	181108
	73	p2	(AT)5	10	187780	187789
	74	p3	(AAT)5	15	189530	189544
	75	p6	(TTCGAA)3	18	191459	191476
	76	p4	(CCCA)3	12	191610	191621
	77	p4	(CTTT)3	12	197140	197151
	78	p4	(CGCC)3	12	200728	200739
	79	p2	(AT)7	14	207557	207570
	80	p2	(TC)5	10	207671	207680
	81	p4	(AATG)3	12	208283	208294
	82	p4	(GCTT)3	12	217956	217967
	83	p4	(GAAA)3	12	223396	223407
	84	p1	(T)11	11	225420	225430
	85	p4	(TCGC)3	12	230971	230982
	86	p5	(TACTT)3	15	232407	232421
	87	p4	(AGGT)3	12	236658	236669
	88	p2	(AT)9	18	236714	236731
	89	p5	(GGTTA)3	15	237102	237116
	90	p4	(TATG)3	12	238000	238011
	91	p5	(AAGTC)3	15	238314	238328
	92	p1	(T)10	10	243663	243672
	93	p5	(AAAAG)3	15	255043	255057
	94	p1	(A)10	10	261937	261946
	95	p1	(T)10	10	262024	262033
	96	p2	(CT)8	16	263425	263440
	97	p3	(TAT)4	12	267752	267763
	98	p4	(TCCA)3	12	267860	267871
	99	p4	(TAAT)3	12	270013	270024
	100	p1	(T)12	12	276154	276165
	101	p6	(GGCTTA)3	18	278132	278149
	102	p6	(ATAAGA)3	18	283608	283625
	103	p4	(TAGT)3	12	283830	283841
	104	p1	(G)10	10	288569	288578
	105	p2	(TA)7	14	297793	297806
	106	p1	(T)10	10	301209	301218
	107	p4	(TTGA)3	12	301720	301731
	108	p2	(AG)8	16	305247	305262
	109	p5	(GATAG)3	15	305357	305371
	110	p4	(AAAG)3	12	305495	305506
	111	p1	(T)10	10	314808	314817
	112	p2	(AT)5	10	317474	317483
	113	p5	(GATTA)3	15	317777	317791
	114	p2	(AT)6	12	318268	318279
	115	p1	(A)11	11	320315	320325
	116	p4	(AGCA)3	12	322644	322655
	117	p1	(T)11	11	323798	323808
	118	p2	(AT)6	12	324121	324132
	119	p2	(TA)5	10	324290	324299
	120	p3	(TTA)5	15	324301	324315
	121	p1	(C)11	11	335551	335561
	122	p2	(TC)5	10	339456	339465
	123	p4	(CTAT)3	12	342508	342519
	124	p5	(TTCTT)3	15	351088	351102
	125	p4	(GCTT)3	12	351973	351984
	126	p3	(AGA)4	12	354983	354994
	127	p4	(GATG)3	12	356493	356504
	128	p1	(A)10	10	357761	357770
	129	p2	(TA)6	12	369455	369466
	130	p4	(TAAG)3	12	371579	371590
	131	p3	(TGG)4	12	377346	377357
	132	p1	(G)10	10	382492	382501
	133	p3	(TTC)4	12	394958	394969
	134	p4	(GCTT)3	12	395812	395823
	135	p4	(TAAT)3	12	395852	395863
	136	p4	(GAAT)3	12	400196	400207
	137	p4	(GATA)3	12	434573	434584
	138	p6	(TACAAG)4	24	446812	446835
	139	p5	(ACTTG)4	20	446916	446935
	140	p4	(TTAT)3	12	457863	457874
	141	p3	(TAA)5	15	462193	462207
	142	p1	(A)11	11	469520	469530
	143	p1	(T)10	10	472760	472769
	144	p3	(AAG)4	12	474999	475010
	145	p3	(AAG)4	12	475540	475551
	146	p4	(AAAG)3	12	483436	483447
	147	p4	(TTCT)3	12	491018	491029
	148	p4	(TTCC)3	12	494076	494087
	149	p1	(C)10	10	496713	496722
	150	p4	(TTGC)3	12	499663	499674
	151	p4	(CCTT)3	12	499714	499725
	152	p2	(AG)5	10	506112	506121
	153	p4	(ACAG)3	12	506772	506783
	154	p4	(CTTG)3	12	507733	507744
	155	p3	(CAA)6	18	508631	508648
	156	p6	(TACTAA)4	24	508720	508743
	157	p4	(ATGA)4	16	509101	509116
	158	p1	(A)14	14	510740	510753
	159	p1	(C)13	13	512680	512692
	160	p4	(GCCG)3	12	512903	512914
	161	p1	(T)12	12	513232	513243
	162	p4	(CTTG)3	12	515961	515972
	163	p2	(AT)8	16	522345	522360
	164	p2	(TA)7	14	525300	525313
	165	p2	(AT)5	10	526081	526090
	166	p4	(GGAG)3	12	527557	527568
	167	p4	(CAAA)3	12	528300	528311
	168	p4	(ATTC)3	12	528330	528341
	169	p2	(CT)5	10	529800	529809
	170	p2	(AT)12	24	533415	533438
	171	p4	(TTTA)3	12	533444	533455
	172	p2	(AT)5	10	533461	533470
	173	p2	(AT)5	10	533983	533992
	174	p1	(A)10	10	537069	537078
	175	p4	(CTTC)3	12	542657	542668
	176	p4	(CCTA)3	12	544287	544298
	177	p2	(AC)7	14	544453	544466
	178	p3	(AAG)4	12	560883	560894
	179	p3	(TTA)5	15	564713	564727
	180	p4	(TTAA)3	12	566218	566229
	181	p1	(A)10	10	576190	576199
	182	p1	(G)13	13	577858	577870
	183	p5	(GAAGG)3	15	579430	579444
	184	p4	(CTAT)3	12	581419	581430
	185	p4	(CCTT)3	12	581951	581962
	186	p2	(AT)5	10	584841	584850
	187	p1	(T)11	11	587033	587043
	188	p1	(T)10	10	591854	591863
	189	p1	(A)13	13	592220	592232
	190	p2	(TA)7	14	592816	592829
	191	p4	(TCTA)4	16	594555	594570
	192	p1	(C)11	11	595529	595539
	193	p4	(AGAA)3	12	596500	596511
	194	p4	(TTGA)3	12	596655	596666
	195	p4	(ATGA)3	12	596716	596727
	196	p2	(AG)5	10	596987	596996
	197	p2	(TA)8	16	598537	598552
	198	p5	(ACTAG)3	15	599743	599757
	199	p2	(AT)8	16	604895	604910
	200	p3	(ATC)4	12	608607	608618
	201	p4	(TCTG)4	16	610221	610236
	202	p3	(CTA)4	12	612326	612337
	203	p4	(AGAA)3	12	613550	613561
	204	p2	(AT)5	10	623025	623034
	205	p3	(CTT)4	12	623861	623872
	206	p5	(GAAAA)3	15	624444	624458
	207	p1	(T)10	10	629051	629060
	208	p4	(CCGC)3	12	633232	633243
	209	p1	(A)10	10	635864	635873
	210	p2	(GA)5	10	638538	638547
	211	p1	(A)11	11	638914	638924
	212	p1	(C)10	10	639039	639048
	213	p4	(TCAT)3	12	641038	641049
	214	p4	(ATAG)3	12	646439	646450
	215	p1	(A)10	10	656356	656365
	216	p3	(TCT)4	12	658561	658572
	217	p2	(CT)5	10	660193	660202
	218	p1	(C)10	10	661586	661595
	219	p3	(TCT)4	12	661647	661658
	220	p4	(TTCT)3	12	662813	662824
	221	p4	(AAGC)3	12	663881	663892
	222	p1	(G)11	11	667295	667305
	223	p2	(TA)5	10	672042	672051
	224	p2	(AT)6	12	672233	672244
	225	p2	(AG)5	10	676814	676823
	226	p2	(AT)5	10	688059	688068
	227	p4	(TATG)3	12	688388	688399
	228	p4	(CAAT)3	12	690430	690441
	229	p5	(TCTTA)5	25	691905	691929
	230	p5	(AGAAG)3	15	692420	692434
	231	p4	(AGCA)4	16	692616	692631
	232	p3	(CTT)4	12	694552	694563
	233	p1	(T)10	10	695755	695764
	234	p1	(T)10	10	699734	699743
	235	p4	(ATCA)3	12	703567	703578
	236	p4	(AGCG)3	12	705135	705146
	237	p2	(TA)6	12	720032	720043
	238	p2	(AG)6	12	730282	730293
	239	p1	(T)12	12	737498	737509
	240	p4	(GGCT)3	12	742586	742597
	241	p1	(A)13	13	743214	743226
	242	p2	(AT)6	12	744855	744866
	243	p1	(T)13	13	753548	753560
	244	p1	(A)10	10	755121	755130
	245	p2	(AG)5	10	755460	755469
	246	p4	(AATA)3	12	760012	760023
	247	p5	(AAGTC)4	20	770948	770967
	248	p2	(CT)5	10	781108	781117
	249	p4	(TCAA)3	12	783221	783232
	250	p3	(ATG)4	12	784200	784211
	251	p3	(TGC)4	12	786367	786378
	252	p2	(AT)15	30	787816	787845
	253	p4	(ATCT)3	12	788228	788239
	254	p2	(AT)6	12	794343	794354
	255	p2	(TA)6	12	798242	798253
	256	p1	(T)10	10	798398	798407
	257	p3	(TTC)4	12	798878	798889
	258	p3	(ATC)4	12	801273	801284
	259	p1	(T)10	10	801326	801335
	260	p5	(GGAGA)3	15	802681	802695
	261	p4	(AAGA)3	12	803432	803443
	262	p4	(ATCA)3	12	803856	803867
	263	p6	(CCAGCT)3	18	806418	806435
	264	p4	(CTGG)3	12	806933	806944
	265	p5	(GACGA)3	15	808016	808030
	266	p2	(TA)7	14	814409	814422
	267	p1	(T)13	13	814532	814544
	268	p2	(GA)5	10	814846	814855
	269	p3	(AGA)4	12	817003	817014
	270	p3	(CTT)4	12	820722	820733
	271	p3	(GAA)4	12	823506	823517
	272	p4	(CCAT)3	12	824115	824126
	273	p2	(TA)6	12	827905	827916
	274	p4	(GAAT)3	12	829738	829749
	275	p4	(GAGG)3	12	832690	832701
	276	p4	(GCAA)3	12	838852	838863
	277	p4	(TCCT)3	12	839229	839240
	278	p6	(ATAGAA)3	18	839495	839512
	279	p3	(GTT)4	12	852465	852476
	280	p4	(AAGG)3	12	853601	853612
	281	p5	(ACCAT)3	15	864179	864193
	282	p4	(AAAG)3	12	867551	867562
	283	p4	(CAAT)3	12	870296	870307
	284	p5	(CTAAA)3	15	870318	870332
	285	p5	(GTCTT)3	15	871028	871042
	286	p1	(T)10	10	872057	872066
	287	p4	(AAAT)3	12	872087	872098
	288	p4	(TTTC)3	12	878024	878035
	289	p1	(T)11	11	885548	885558
	290	p4	(ACCA)3	12	888649	888660
	291	p4	(AAGA)3	12	889577	889588
	292	p2	(AG)5	10	890675	890684
	293	p4	(CCTT)3	12	890887	890898
	294	p1	(A)10	10	891797	891806
	295	p2	(TA)5	10	899101	899110
	296	p3	(TCA)4	12	899407	899418
	297	p1	(T)11	11	910556	910566
	298	p3	(TTA)4	12	910972	910983
	299	p2	(AT)8	16	912174	912189
	300	p2	(GA)5	10	912738	912747
	301	p5	(AGAGG)3	15	912960	912974
	302	p1	(A)11	11	920831	920841
	303	p1	(A)13	13	924083	924095
	304	p1	(A)11	11	925811	925821
	305	p3	(GAA)4	12	935841	935852
	306	p4	(TGCA)3	12	937727	937738
	307	p2	(CT)5	10	940162	940171
	308	p1	(A)10	10	941076	941085
	309	p1	(A)10	10	947446	947455
	310	p4	(GCTA)3	12	948305	948316
	311	p1	(A)10	10	951603	951612
	312	p1	(A)12	12	951715	951726
	313	p1	(C)12	12	955270	955281
	314	p3	(TCT)4	12	955790	955801
	315	p4	(TCTT)3	12	966228	966239
	316	p2	(GA)5	10	966482	966491
	317	p3	(CAT)4	12	966554	966565
	318	p2	(AT)9	18	970683	970700
	319	p6	(CTTATA)3	18	971702	971719
	320	p5	(GAAAA)3	15	973041	973055

## Sheet: Supplementary Table 5
Supplementary Table 5. Distribution of penta- and hexa- SSRs in the S. repanda circular-1 and K. japonica circular-1 contigs.
Species	No.	SSR type	SSR	size	start	end	Location
S. repanda circular-1	1	p5	(ATAGT)3	15	65475	65489	IGS* (trnN-GUU, atp4)
	2	p5	(GTATA)3	15	65668	65682	IGS (trnN-GUU, atp4)
	3	p5	(GGCTT)3	15	70080	70094	IGS (trnN-GUU, atp4)
	4	p5	(TCCAG)3	15	106144	106158	IGS (trnN-GUU, atp4)
	5	p5	(TCTAT)3	15	131608	131622	nad7-intron
	6	p5	(TACAA)3	15	142386	142400	IGS (nad7, rpl2)
	7	p5	(GATTG)3	15	145820	145834	IGS (nad7, rpl2)
	8	p5	(GCTTC)3	15	165978	165992	IGS (nad7, rpl2)
	9	p5	(TTCTT)3	15	175702	175716	IGS (rpl16, atp8)
	10	p5	(CAAAT)3	15	211763	211777	IGS (trnA-UGC, rrnL)
	11	p5	(CCTCT)3	15	228504	228518	IGS (trnA-UGC, rrnL)
	12	p5	(TTAAG)3	15	321987	322001	IGS (rrnL, trnC-GCA)
	13	p5	(GAAAA)3	15	330023	330037	IGS (rrnL, trnC-GCA)
	14	p5	(ATCAT)3	15	357199	357213	nad5-intron
	15	p5	(ATCGT)3	15	358797	358811	nad5-intron
	16	p5	(GTTTA)5	25	362080	362104	IGS (nad5, rps10)
	17	p5	(ACAAA)3	15	374736	374750	IGS (nad5, rps10)
	18	p5	(ATACA)3	15	387717	387731	IGS (nad5, rps10)
	19	p5	(ACTTA)3	15	403189	403203	IGS (cox1, nad5)
	20	p5	(AAAAG)3	15	439661	439675	IGS (trnS-GCU, rpl10)
	21	p5	(CTCTA)3	15	486396	486410	IGS (rpl5, nad1)
	22	p5	(TGAAA)3	15	498778	498792	IGS (rpl5, nad1)
	23	p5	(ATACT)7	35	509079	509113	IGS (nad1, rps13)
	24	p6	(CACTAA)4	24	27578	27601	IGS (trnL-CAA, trnF-GAA)
	25	p6	(ACTATA)14	84	56403	56486	IGS (trnN-GUU, atp4)
	26	p6	(TACTAT)11	66	115540	115605	IGS (trnN-GUU, atp4)
	27	p6	(TATTAG)7	42	201753	201794	IGS (trnA-UGC, rrnL)
	28	p6	(CGACTA)3	18	393300	393317	IGS (rps10, nad5)
	29	p6	(TATTTT)3	18	434370	434387	IGS (trnS-GCU, rpl10)
	30	p6	(TATCTA)3	18	442086	442103	IGS (trnS-GCU, rpl10)
	31	p6	(CTTAAA)3	18	485143	485160	rpl5
	32	p6	(TGCCAT)3	18	497371	497388	IGS (rpl5, nad1)
K. japonica circular-1	1	p5	(TCTTA)5	25	691905	691929	IGS (mttB, rps1)
	2	p5	(GCTTC)4	20	48873	48892	rpl2-intron
	3	p5	(CATTC)4	20	129458	129477	IGS (ccmFc, rpl10)
	4	p5	(ACTTG)4	20	446916	446935	IGS (trnM-CAU, rrn5)
	5	p5	(AAGTC)4	20	770948	770967	IGS (rrn5, trnH-GUG)
	6	p5	(GAAAA)3	15	223	237	IGS (atp9, atp1)
	7	p5	(TTTTC)3	15	28729	28743	IGS (nad9, rpl2)
	8	p5	(ATCTC)3	15	42311	42325	IGS (nad9, rpl2)
	9	p5	(CCGAA)3	15	53846	53860	rps3-intron
	10	p5	(TATGC)3	15	83670	83684	IGS (rpl16, nad5)
	11	p5	(AATAG)3	15	113704	113718	IGS (nad5, ccmFc)
	12	p5	(TACTT)3	15	232407	232421	IGS (trnv-GAC, trnN-GUU)
	13	p5	(GGTTA)3	15	237102	237116	IGS (trnv-GAC, trnN-GUU)
	14	p5	(AAGTC)3	15	238314	238328	IGS (trnv-GAC, trnN-GUU)
	15	p5	(AAAAG)3	15	255043	255057	IGS (trnN-GUU, trnF-GAA)
	16	p5	(GATAG)3	15	305357	305371	IGS (trnN-GUU, atp8)
	17	p5	(GATTA)3	15	317777	317791	IGS (trnN-GUU, atp8)
	18	p5	(TTCTT)3	15	351088	351102	IGS (trnN-GUU, atp8)
	19	p5	(GAAGG)3	15	579430	579444	IGS (trnM-CAU, matR)
	20	p5	(ACTAG)3	15	599743	599757	IGS (matR, nad1)
	21	p5	(GAAAA)3	15	624444	624458	IGS (nad1, nad9)
	22	p5	(AGAAG)3	15	692420	692434	IGS (mttB, rps1)
	23	p5	(GGAGA)3	15	802681	802695	IGS (rps11, trnA_Leu)
	24	p5	(GACGA)3	15	808016	808030	IGS (rps11, trnA_Leu)
	25	p5	(ACCAT)3	15	864179	864193	IGS (nad3, rps4)
	26	p5	(CTAAA)3	15	870318	870332	IGS (nad3, rps4)
	27	p5	(GTCTT)3	15	871028	871042	IGS (nad3, rps4)
	28	p5	(AGAGG)3	15	912960	912974	IGS (rps4, trnM-CAU)
	29	p5	(GAAAA)3	15	973041	973055	IGS (nad1, atp9)
	30	p5	(TTGTA)3	15	973422	973436	IGS (atp9, atp1)
	31	p6	(TACAAG)4	24	446812	446835	IGS (trnM-CAU, rrn5)
	32	p6	(TACTAA)4	24	508720	508743	IGS (trnM-CAU, nad5)
	33	p6	(ATTGAC)3	18	147046	147063	IGS (ccmFc, rpl10)
	34	p6	(ATAGAT)3	18	161894	161911	IGS (ccmFc, rpl10)
	35	p6	(ATAAGA)3	18	175797	175814	IGS (sdh3, trnM-CAU)
	36	p6	(TTCGAA)3	18	191459	191476	IGS (sdh3, trnM-CAU)
	37	p6	(GGCTTA)3	18	278132	278149	IGS (trnN-GUU, trnF-GAA)
	38	p6	(ATAAGA)3	18	283608	283625	IGS (trnN-GUU, trnF-GAA)
	39	p6	(CCAGCT)3	18	806418	806435	IGS (rps11, trnL-CAA)
	40	p6	(ATAGAA)3	18	839495	839512	IGS (trnL-CAA, rps12)
	41	p6	(CTTATA)3	18	971702	971719	IGS (nad1, atp9)

## Sheet: Supplemntary Table 6
Supplementary Table 6. Distribution of perfect tandem repeats in the S. repanda circular-1 and K. japonica circular-1 contigs.
Species	No.	Start	End	Size (bp)	Repeat sequence (5'-3)	Location
S. repand circular-1	1	361102	361239	69	GGCTTAAACGAGTTTTCCGCTCTAAGGGCCGATATCAAATTGGAACAAGTCACGAAACCCCGTAAAATT (x2)	IGS (nad5, rps10)
	2	566313	566370	29	AAGCTTTAAGTCATGCTGAAAATAGAGTG (x2)	IGS (trnL-CAA, trnF-GAA)
	3	105285	105334	25	ACAGAGGGGTTTTTTGGGAAGAGAA (x2)	IGS (trnN-GUU, atp4)
	4	357020	357069	25	AATAAATAAATATATATAAATAAAT (x2)	nad5 (intron)
	5	377308	377351	22	TGAATCTGACCATCTATATCTA (x2)	IGS (nad5, rps10)
	6	151945	151984	20	TATCTATATATATATAGATA (x2)	IGS (nad7, rpl2)
	7	142277	142312	18	TCGCTAATATAAGTTATG (x2)	IGS (nad7, rpl2)
	8	252973	253006	17	AGACTAGTCTCTCCTAA (x2)	rrnL
	9	167678	167709	16	TAATATATATATATAT (x2)	rpl2 (intron)
	10	469883	469912	15	CTAAGGCTAAGAAAG (x2)	IGS (rpl10, cob)
	11	17088	17113	13	AGTTCTTTCAGTC (x2)	IGS (trnL-CAA, trnF-GAA)
K. japonica circular-1	1	106346	106484	69	GGCTTAAACGAGTTTTCCGCTCTAAGGGCCGATATCAAATCTGAACAAGTCACGAAACCCCGTAAAATT (x2)	IGS (nad5, ccmFC)
	2	715282	715351	35	AATTCTTATATTAATTGGACCATTATATGCCCTTT (x2)	IGS (rps1, ccmFn)
	3	606392	606441	25	TGAGTTCAAGTCAAAGGTCTTATTG (x2)	IGS (nad1, nad5)
	4	414169	414216	24	GATTCTCTCTCTACTCTCTCTATT (x2)	IGS (trnM-CAU, rrn5)
	5	944123	944170	24	CCCGGACTGAAAGACTTTCTCTAG (x2)	IGS (rps4, nad1)
	6	559898	559943	23	AGACAATCTTAAGACAGACTAGA (x2)	IGS (atp4, trnM-CAU)
	7	319347	319390	22	AATAATGAAAGAATGGCACGAA (x2)	IGS (trnN-GUU, atp8)
	8	587882	587925	22	TGAATCTTACCATCTATATCTA (x2)	IGS (trnM-CAU, matR)
	9	196497	196536	20	GTTGCTTCATCACATCTCCC (x2)	IGS (sdh3, trnM-CAU)
	10	419212	419251	20	CATACCTGACTTTTGTGAGT (x2)	IGS (trnM-CAU, rrn5)
	11	729849	729888	20	TCTTCTTTCCTCTCTTCTGC (x2)	IGS (ccmFn, Arg)
	12	891816	891855	20	CATCTTTATCAAGTAAGGCG (x2)	IGS (nad3, rps4)
	13	240351	240386	18	CCAAGCAACTAAGGCAGA (x2)	IGS (trnV-GAC, trnN-GUU)
	14	587698	587733	18	ATAAATATATAAAAATAT (x2)	IGS (trnM-CAU, matR)
	15	846778	846813	18	CTCAACCAATCTACTTAT (x2)	IGS (trnL-CAA, rps12)
	16	885887	885921	18	CGCACTACGTTGAGGAAG (x2)	IGS (nad3, rps4)
	17	455099	455132	17	TTAGGAGAGACTAGTCT (x2)	rrnL
	18	762755	762788	17	AGACTAGTCTCTCCTAA (x2)	rrnL
	19	775368	775401	17	ATGGATGAAGAAGTGGA (x2)	IGS (trnH-GUG, rps11)
	20	131600	131629	15	ATAGGGCCTTTCGAA (x2)	IGS (ccmFC, rpl10)
	21	269374	269403	15	TACAGGACAGTACAT (x2)	IGS (trnN-GUU, trnF-GAA)
	22	434319	434348	15	TAATAATTAATAAAG (x2)	IGS (trnM-CAU, rrn5)
	23	780195	780224	15	CTAAGGCTAAGAAAG (x2)	IGS (trnH-GUG, rps11)
	24	919502	919527	13	GGCTGTATAGTCC (x2)	IGS (rps4, nad1)

## Sheet: Supplementary Table 7
Supplementar Table 7. The distribution of repeats in the S. repanda circular-1 and K. japonica circular-1 contigs.
Species	No.	Repeat length (bp)	Direction	First region	First region2	Second region	Second region2
S. repanda circular-1	1	539	R	27596	28134	233046	233584
	2	222	F	148801	149022	321355	321576
	3	212	F	253695	253906	533971	534182
	4	208	F	329799	330006	405473	405680
	5	132	F	251266	251397	428699	428830
	6	112	F	96497	96608	154120	154231
	7	91	F	40398	40488	429699	429789
	8	90	F	65477	65566	65507	65596
	9	90	R	429444	429533	518613	518702
	10	88	R	66591	66678	208090	208177
	11	78	F	56403	56480	56409	56486
	12	78	F	16020	16097	252838	252915
	13	76	R	69337	69412	390252	390327
	14	75	F	96763	96837	154380	154454
	15	75	F	255602	255676	358296	358370
	16	73	F	174133	174205	252934	253006
	17	72	F	56403	56474	56415	56486
	18	71	F	507767	507837	507772	507842
	19	69	F	330061	330129	405694	405762
	20	68	F	40801	40868	430146	430213
	21	68	R	376985	377052	504427	504494
	22	66	F	22555	22620	261160	261225
	23	66	F	507767	507832	507777	507842
	24	66	F	56403	56468	56421	56486
	25	66	F	537674	537739	553221	553286
	26	66	F	252848	252913	504467	504532
	27	66	F	16030	16095	504467	504532
	28	62	R	254666	254727	504689	504750
	29	61	F	507767	507827	507782	507842
	30	60	F	56403	56462	56427	56486
	31	60	F	65477	65536	65537	65596
	32	60	F	115540	115599	115546	115605
	33	60	F	174869	174928	174904	174963
	34	59	F	41592	41650	509449	509507
	35	59	R	40333	40391	130172	130230
	36	58	R	34200	34257	457696	457753
	37	58	R	28241	28298	221712	221769
	38	57	F	65492	65548	65672	65728
	39	57	F	65522	65578	65672	65728
	40	57	F	387664	387720	387727	387783
	41	56	F	507767	507822	507787	507842
	42	54	F	95977	96030	153618	153671
	43	54	F	56403	56456	56433	56486
	44	54	F	96180	96233	153821	153874
	45	54	F	115540	115593	115552	115605
	46	54	R	357631	357684	504341	504394
	47	53	F	174158	174210	303225	303277
	48	53	F	124953	125005	170126	170178
	49	52	F	199214	199265	442895	442946
	50	52	F	65598	65649	65613	65664
	51	51	F	507767	507817	507792	507842
	52	51	F	387754	387804	512748	512798
	53	50	R	42890	42939	132943	132992
	54	48	F	56403	56450	56439	56486
	55	48	F	252959	253006	303225	303272
	56	48	F	357632	357679	387766	387813
	57	48	F	115540	115587	115558	115605
	58	48	R	387766	387813	504346	504393
	59	47	F	96612	96658	154235	154281
	60	46	F	507767	507812	507797	507842
	61	46	F	124877	124922	303127	303172
	62	46	F	251495	251540	428925	428970
	63	46	F	96886	96931	154507	154552
	64	46	F	174116	174161	504483	504528
	65	46	F	174116	174161	252864	252909
	66	46	F	16046	16091	174116	174161
	67	46	R	168469	168514	485603	485648
	68	46	R	16026	16071	387626	387671
	69	46	R	252844	252889	387626	387671
	70	46	R	177951	177996	330375	330420
	71	45	F	166559	166603	358200	358244
	72	45	F	65552	65596	65672	65716
	73	45	F	499074	499118	499107	499151
	74	45	F	99365	99409	155327	155371
	75	44	F	201823	201866	512744	512787
	76	44	F	65722	65765	465845	465888
	77	44	F	201826	201869	376871	376914
	78	44	R	167815	167858	564518	564561
	79	44	R	341333	341376	535103	535146
	80	44	R	357836	357879	504583	504626
	81	44	R	125000	125043	252801	252844
	82	44	R	151943	151986	151943	151986
	83	43	R	254804	254846	260045	260087
	84	42	F	56403	56444	56445	56486
	85	42	F	65477	65518	65687	65728
	86	42	F	166471	166512	166523	166564
	87	42	F	115540	115581	115564	115605
	88	42	R	387626	387667	504467	504508
	89	42	R	174077	174118	254810	254851
	90	41	F	409202	409242	409235	409275
	91	41	F	507767	507807	507802	507842
	92	41	F	376871	376911	512747	512787
	93	41	F	125024	125064	357584	357624
	94	40	F	14287	14326	48710	48749
	95	40	F	376872	376911	387754	387793
	96	40	F	201827	201866	387754	387793
	97	40	R	164259	164298	251248	251287
	98	39	F	69344	69382	504681	504719
	99	39	F	357632	357670	512760	512798
	100	39	F	357642	357680	377054	377092
	101	39	F	464073	464111	523494	523532
	102	39	R	504355	504393	512760	512798
	103	39	R	390282	390320	504681	504719
	104	39	R	42952	42990	504627	504665
	105	39	R	377054	377092	504345	504383
	106	39	R	344607	344645	390245	390283
	107	38	F	132834	132871	357833	357870
	108	38	F	65567	65604	65637	65674
	109	38	F	115064	115101	117941	117978
	110	38	F	96089	96126	153730	153767
	111	38	F	377054	377091	387776	387813
	112	38	F	170159	170196	377051	377088
	113	38	R	405885	405922	429380	429417
	114	38	R	125074	125111	125074	125111
	115	37	F	260066	260102	504368	504404
	116	37	F	96314	96350	153954	153990
	117	37	F	254643	254679	344568	344604
	118	37	F	245858	245894	251741	251777
	119	37	F	65598	65634	65628	65664
	120	37	F	169919	169955	357838	357874
	121	37	F	201753	201789	201759	201795
	122	37	F	174082	174118	260045	260081
	123	37	R	169919	169955	504588	504624
	124	37	R	124898	124934	504503	504539
	125	37	R	59148	59184	258735	258771
	126	36	F	507767	507802	507807	507842
	127	36	F	56403	56438	56451	56486
	128	36	F	499208	499243	499229	499264
	129	36	F	96360	96395	154000	154035
	130	36	F	95509	95544	251546	251581
	131	36	F	115540	115575	115570	115605
	132	36	R	167756	167791	564589	564624
	133	35	F	56214	56248	56264	56298
	134	35	F	170162	170196	357642	357676
	135	35	F	170162	170196	387776	387810
	136	35	R	42840	42874	504633	504667
	137	35	R	132837	132871	504592	504626
	138	35	R	170162	170196	504349	504383
	139	35	R	174015	174049	357599	357633
	140	34	F	216503	216536	463065	463098
	141	34	F	69342	69375	504646	504679
	142	34	R	303190	303223	512759	512792
	143	34	R	390289	390322	504646	504679
	144	34	R	303190	303223	387765	387798
	145	34	R	41025	41058	260132	260165
	146	33	F	125086	125118	504498	504530
	147	33	F	125086	125118	252879	252911
	148	33	F	16061	16093	125086	125118
	149	33	F	251542	251574	428972	429004
	150	33	F	174728	174760	174754	174786
	151	33	F	42842	42874	42952	42984
	152	33	F	132839	132871	169919	169951
	153	33	F	303190	303222	504361	504393
	154	33	R	252819	252851	387722	387754
	155	33	R	303190	303222	357632	357664
	156	33	R	170115	170147	260096	260128
	157	33	R	71992	72024	92543	92575
	158	32	F	401506	401537	509401	509432
	159	32	F	174091	174122	252778	252809
	160	32	F	504648	504679	504681	504712
	161	32	F	133937	133968	480798	480829
	162	32	F	310781	310812	451355	451386
	163	32	F	68626	68657	564129	564160
	164	32	F	69381	69412	344607	344638
	165	32	F	174045	174076	504379	504410
	166	32	R	164300	164331	251215	251246
	167	31	F	401577	401607	509397	509427
	168	31	F	507767	507797	507812	507842
	169	31	F	254697	254727	390282	390312
	170	31	F	125086	125116	174131	174161
	171	31	F	174177	174207	504541	504571
	172	31	F	303244	303274	504541	504571
	173	31	F	201753	201783	201765	201795
	174	31	R	69352	69382	254697	254727
	175	31	R	124974	125004	252790	252820
	176	31	R	170147	170177	252790	252820
	177	30	F	566313	566342	566342	566371
	178	30	F	41123	41152	132771	132800
	179	30	F	56403	56432	56457	56486
	180	30	F	65637	65666	65687	65716
	181	30	F	65507	65536	65637	65666
	182	30	F	65537	65566	65637	65666
	183	30	F	65477	65506	65637	65666
	184	30	F	65477	65506	65567	65596
	185	30	F	509079	509108	509084	509113
	186	30	F	192200	192229	259642	259671
	187	30	F	124801	124830	124825	124854
	188	30	F	310723	310752	451290	451319
	189	30	F	40574	40603	429944	429973
	190	30	F	115540	115569	115576	115605
	191	30	F	170117	170146	512730	512759
	192	30	F	164771	164800	165201	165230
	193	30	F	376872	376901	387691	387720
	194	30	F	201827	201856	387691	387720
	195	30	F	387691	387720	512748	512777
	196	30	R	504523	504552	512808	512837
	197	30	R	260097	260126	512730	512759
	198	30	R	203974	204003	511819	511848
	199	30	R	123055	123084	509509	509538
	200	30	R	177168	177197	509310	509339
	201	30	R	124905	124934	252884	252913
	202	30	R	137765	137794	167374	167403
	203	30	R	16066	16095	124905	124934
	204	29	F	41020	41048	287060	287088
	205	29	F	125088	125116	252934	252962
	206	29	F	252934	252962	504500	504528
	207	29	F	252881	252909	252934	252962
	208	29	F	16063	16091	252934	252962
	209	29	F	15991	16019	174077	174105
	210	29	F	252978	253006	504541	504569
	211	29	F	174175	174203	252920	252948
	212	29	F	252920	252948	303242	303270
	213	29	F	252920	252948	252976	253004
	214	29	F	95509	95537	428976	429004
	215	29	F	125275	125303	254897	254925
	216	29	F	170162	170190	512770	512798
	217	29	F	377054	377082	512770	512798
	218	29	F	421903	421931	474088	474116
	219	29	F	174105	174133	206751	206779
	220	29	R	167629	167657	564692	564720
	221	29	R	167723	167751	564627	564655
	222	29	R	303195	303223	376883	376911
	223	29	R	201838	201866	303195	303223
	224	29	R	15991	16019	254823	254851
	225	29	R	114647	114675	223742	223770
	226	29	R	59318	59346	65427	65455
	227	28	F	509406	509433	509486	509513
	228	28	F	65622	65649	65687	65714
	229	28	F	65607	65634	65687	65714
	230	28	F	65507	65534	65622	65649
	231	28	F	65507	65534	65607	65634
	232	28	F	65537	65564	65622	65649
	233	28	F	65537	65564	65607	65634
	234	28	F	65567	65594	65622	65649
	235	28	F	65567	65594	65607	65634
	236	28	F	65477	65504	65622	65649
	237	28	F	65477	65504	65607	65634
	238	28	F	80282	80309	442701	442728
	239	28	F	252778	252805	260054	260081
	240	28	F	51314	51341	400115	400142
	241	28	F	96851	96878	154468	154495
	242	28	F	376985	377012	387640	387667
	243	28	F	357632	357659	376884	376911
	244	28	F	201839	201866	357632	357659
	245	28	F	40892	40919	430229	430256
	246	28	F	96703	96730	154320	154347
	247	28	F	92026	92053	361220	361247
	248	28	F	201805	201832	376954	376981
	249	28	R	201839	201866	504366	504393
	250	28	R	376884	376911	504366	504393
	251	28	R	252819	252846	387664	387691
	252	28	R	252848	252875	376985	377012
	253	28	R	16030	16057	376985	377012
	254	28	R	261137	261164	344540	344567
	255	28	R	252778	252805	254810	254837
	256	28	R	124907	124934	125091	125118
	257	27	F	240240	240266	476406	476432
	258	27	F	401506	401532	401581	401607
	259	27	F	457688	457714	555130	555156
	260	27	F	401511	401537	509486	509512
	261	27	F	65672	65698	65702	65728
	262	27	F	252922	252948	504541	504567
	263	27	F	303153	303179	376848	376874
	264	27	F	166585	166611	504976	505002
	265	27	F	276192	276218	524355	524381
	266	27	F	124895	124921	303168	303194
	267	27	F	303145	303171	303168	303194
	268	27	F	169986	170012	357679	357705
	269	27	F	99437	99463	155411	155437
	270	27	F	96735	96761	154352	154378
	271	27	R	255328	255354	477135	477161
	272	27	R	16021	16047	387703	387729
	273	27	R	252839	252865	387703	387729
	274	27	R	260066	260092	357631	357657
	275	27	R	206791	206817	303159	303185
	276	27	R	252918	252944	303124	303150
	277	27	R	42429	42455	262458	262484
	278	27	R	164390	164416	251119	251145
	279	27	R	79290	79316	168186	168212
	280	26	F	125000	125025	387666	387691
	281	26	F	125000	125025	387729	387754
	282	26	F	105285	105310	105310	105335
	283	26	F	507767	507792	507817	507842
	284	26	F	40722	40747	430069	430094
	285	26	F	260066	260091	303197	303222
	286	26	F	157645	157670	158631	158656
	287	26	F	191877	191902	493469	493494
	288	26	F	169987	170012	381148	381173
	289	26	F	357680	357705	381148	381173
	290	26	F	96410	96435	154050	154075
	291	26	F	441270	441295	441302	441327
	292	26	F	409021	409046	410117	410142
	293	26	F	358091	358116	381374	381399
	294	26	F	490898	490923	490908	490933
	295	26	F	174045	174070	260077	260102
	296	26	F	357806	357831	390275	390300
	297	26	F	251438	251463	428879	428904
	298	26	F	137767	137792	137858	137883
	299	26	R	167788	167813	564563	564588
	300	26	R	381176	381201	517676	517701
	301	26	R	260066	260091	512760	512785
	302	26	R	125074	125099	504498	504523
	303	26	R	260066	260091	387766	387791
	304	26	R	174116	174141	387626	387651
	305	26	R	260066	260091	376884	376909
	306	26	R	69364	69389	357806	357831
	307	26	R	201839	201864	260066	260091
	308	26	R	124909	124934	252937	252962
	309	26	R	125074	125099	252879	252904
	310	26	R	201865	201890	252769	252794
	311	26	R	124909	124934	174136	174161
	312	26	R	125074	125099	174131	174156
	313	26	R	125039	125064	174024	174049
	314	26	R	137858	137883	167376	167401
	315	26	R	16061	16086	125074	125099
	316	25	F	44924	44948	125151	125175
	317	25	F	357858	357882	357889	357913
	318	25	F	400350	400374	400400	400424
	319	25	F	509079	509103	509089	509113
	320	25	F	174162	174186	504490	504514
	321	25	F	174162	174186	252871	252895
	322	25	F	16053	16077	174162	174186
	323	25	F	174123	174147	174162	174186
	324	25	F	303229	303253	504490	504514
	325	25	F	252871	252895	303229	303253
	326	25	F	16053	16077	303229	303253
	327	25	F	174123	174147	303229	303253
	328	25	F	252963	252987	504490	504514
	329	25	F	252871	252895	252963	252987
	330	25	F	16053	16077	252963	252987
	331	25	F	174123	174147	252963	252987
	332	25	F	166115	166139	503468	503492
	333	25	F	409186	409210	409760	409784
	334	25	F	357627	357651	376990	377014
	335	25	F	164213	164237	258740	258764
	336	25	F	303124	303148	376946	376970
	337	25	F	164766	164790	165935	165959
	338	25	F	96134	96158	153775	153799
	339	25	F	192753	192777	260690	260714
	340	25	F	201753	201777	201771	201795
	341	25	F	41287	41311	166493	166517
	342	25	F	174869	174893	174939	174963
	343	25	F	89403	89427	205944	205968
	344	25	F	132661	132685	504779	504803
	345	25	R	303148	303172	504515	504539
	346	25	R	357627	357651	504465	504489
	347	25	R	251198	251222	441391	441415
	348	25	R	303242	303266	376946	376970
	349	25	R	174175	174199	376946	376970
	350	25	R	252976	253000	376946	376970
	351	25	R	252920	252944	376946	376970
	352	25	R	44904	44928	357934	357958
	353	25	R	44934	44958	357897	357921
	354	25	R	303124	303148	303242	303266
	355	25	R	174175	174199	303124	303148
	356	25	R	252976	253000	303124	303148
	357	25	R	59155	59179	164213	164237
	358	25	R	59367	59391	65377	65401
	359	24	F	96262	96285	153902	153925
	360	24	F	56403	56426	56463	56486
	361	24	F	80019	80042	346115	346138
	362	24	F	254682	254705	390300	390323
	363	24	F	132992	133015	517679	517702
	364	24	F	115540	115563	115582	115605
	365	24	F	565871	565894	565924	565947
	366	24	F	167690	167713	434340	434363
	367	24	F	146507	146530	148355	148378
	368	24	F	15996	16019	260045	260068
	369	24	F	69341	69364	504711	504734
	370	24	R	390300	390323	504711	504734
	371	24	R	254704	254727	504656	504679
	372	24	R	303171	303194	504516	504539
	373	24	R	207127	207150	490914	490937
	374	24	R	41133	41156	381201	381224
	375	24	R	360997	361020	361306	361329
	376	24	R	260142	260165	287065	287088
	377	24	R	125177	125200	254731	254754
	378	24	R	69341	69364	254682	254705
	379	24	R	125074	125097	252934	252957
	380	24	R	124877	124900	252918	252941
	381	24	R	118849	118872	250197	250220
	382	24	R	207114	207137	207114	207137
	383	24	R	207113	207136	207113	207136
	384	24	R	77810	77833	132397	132420
	385	23	F	121283	121305	405745	405767
	386	23	F	38440	38462	521114	521136
	387	23	F	170131	170153	254779	254801
	388	23	F	124958	124980	254779	254801
	389	23	F	29128	29150	523753	523775
	390	23	F	341246	341268	362152	362174
	391	23	F	41629	41651	401586	401608
	392	23	F	258565	258587	258603	258625
	393	23	F	362212	362234	477138	477160
	394	23	F	121317	121339	405778	405800
	395	23	F	368200	368222	390127	390149
	396	23	F	357627	357649	387645	387667
	397	23	F	156990	157012	275880	275902
	398	23	F	446477	446499	446547	446569
	399	23	F	158849	158871	525427	525449
	400	23	F	14447	14469	198711	198733
	401	23	F	207113	207135	207115	207137
	402	23	F	206829	206851	504359	504381
	403	23	F	504646	504668	504712	504734
	404	23	F	357573	357595	387634	387656
	405	23	F	192316	192338	259757	259779
	406	23	F	155900	155922	452535	452557
	407	23	R	549159	549181	551290	551312
	408	23	R	373806	373828	512929	512951
	409	23	R	206829	206851	512772	512794
	410	23	R	254682	254704	504646	504668
	411	23	R	357528	357550	504565	504587
	412	23	R	376946	376968	504541	504563
	413	23	R	303124	303146	504541	504563
	414	23	R	357573	357595	504478	504500
	415	23	R	376854	376876	504406	504428
	416	23	R	169372	169394	427885	427907
	417	23	R	137629	137651	393743	393765
	418	23	R	206829	206851	387778	387800
	419	23	R	132992	133014	381176	381198
	420	23	R	206829	206851	377056	377078
	421	23	R	303190	303212	377054	377076
	422	23	R	57019	57041	376085	376107
	423	23	R	255329	255351	362212	362234
	424	23	R	230151	230173	359493	359515
	425	23	R	132891	132913	357933	357955
	426	23	R	206829	206851	357644	357666
	427	23	R	16030	16052	357627	357649
	428	23	R	252848	252870	357627	357649
	429	23	R	252859	252881	357573	357595
	430	23	R	16041	16063	357573	357595
	431	23	R	68322	68344	354002	354024
	432	23	R	318653	318675	335457	335479
	433	23	R	170162	170184	303190	303212
	434	23	R	164355	164377	251164	251186
	435	23	R	138469	138491	207118	207140
	436	23	R	170164	170186	206829	206851
	437	23	R	170158	170180	173999	174021
	438	22	F	15807	15828	372198	372219
	439	22	F	310753	310774	451318	451339
	440	22	F	124877	124898	376949	376970
	441	22	F	401586	401607	509486	509507
	442	22	F	41629	41650	509406	509427
	443	22	F	41629	41650	401511	401532
	444	22	F	174172	174193	174189	174210
	445	22	F	174189	174210	303239	303260
	446	22	F	174189	174210	252973	252994
	447	22	F	174172	174193	303256	303277
	448	22	F	303239	303260	303256	303277
	449	22	F	252973	252994	303256	303277
	450	22	F	523626	523647	524262	524283
	451	22	F	117718	117739	117796	117817
	452	22	F	42840	42861	390301	390322
	453	22	F	42840	42861	254683	254704
	454	22	F	44907	44928	132891	132912
	455	22	F	80063	80084	564009	564030
	456	22	F	387650	387671	387703	387724
	457	22	F	254804	254825	376888	376909
	458	22	F	201843	201864	254804	254825
	459	22	F	254804	254825	512764	512785
	460	22	F	254804	254825	357636	357657
	461	22	F	254804	254825	387770	387791
	462	22	F	65598	65619	65693	65714
	463	22	F	65483	65504	65598	65619
	464	22	F	65513	65534	65598	65619
	465	22	F	65543	65564	65598	65619
	466	22	F	65598	65619	65643	65664
	467	22	F	65573	65594	65598	65619
	468	22	F	62021	62042	167693	167714
	469	22	F	432251	432272	537079	537100
	470	22	F	253101	253122	390221	390242
	471	22	R	533478	533499	533478	533499
	472	22	R	221898	221919	525578	525599
	473	22	R	155999	156020	524295	524316
	474	22	R	65574	65595	509100	509121
	475	22	R	65644	65665	509100	509121
	476	22	R	65544	65565	509100	509121
	477	22	R	65514	65535	509100	509121
	478	22	R	65484	65505	509100	509121
	479	22	R	65694	65715	509100	509121
	480	22	R	42840	42861	504712	504733
	481	22	R	357889	357910	504583	504604
	482	22	R	254804	254825	504368	504389
	483	22	R	194161	194182	480000	480021
	484	22	R	156460	156481	463393	463414
	485	22	R	164259	164280	428699	428720
	486	22	R	336735	336756	398226	398247
	487	22	R	136395	136416	390222	390243
	488	22	R	173999	174020	377051	377072
	489	22	R	207112	207133	358861	358882
	490	22	R	207117	207138	358860	358881
	491	22	R	124877	124898	303242	303263
	492	22	R	254804	254825	303197	303218
	493	22	R	124953	124974	260096	260117
	494	22	R	80272	80293	258675	258696
	495	22	R	132575	132596	253102	253123
	496	22	R	124877	124898	252976	252997
	497	22	R	27562	27583	233579	233600
	498	22	R	70237	70258	223364	223385
	499	22	R	207116	207137	207116	207137
	500	22	R	207113	207134	207113	207134
	501	22	R	124877	124898	174175	174196
	502	22	R	79946	79967	168633	168654
	503	22	R	167693	167714	167693	167714
	504	22	R	62021	62042	167693	167714
	505	22	R	77383	77404	157963	157984
	506	22	R	42840	42861	69342	69363
	507	22	R	62021	62042	62021	62042
	508	21	F	201862	201882	377018	377038
	509	21	F	138471	138491	358860	358880
	510	21	F	357658	357678	387609	387629
	511	21	F	377070	377090	387609	387629
	512	21	F	387609	387629	387792	387812
	513	21	F	507767	507787	507822	507842
	514	21	F	132576	132596	136396	136416
	515	21	F	377114	377134	532048	532068
	516	21	F	62020	62040	138469	138489
	517	21	F	207114	207134	358861	358881
	518	21	F	207116	207136	358861	358881
	519	21	F	304522	304542	538039	538059
	520	21	F	504681	504701	504714	504734
	521	21	F	304353	304373	537857	537877
	522	21	F	169738	169758	504884	504904
	523	21	F	183509	183529	410441	410461
	524	21	F	43635	43655	80132	80152
	525	21	F	138825	138845	138897	138917
	526	21	F	288872	288892	342797	342817
	527	21	F	521369	521389	521397	521417
	528	21	F	124953	124973	512739	512759
	529	21	F	510751	510771	516709	516729
	530	21	F	124914	124934	125074	125094
	531	21	F	206797	206817	504408	504428
	532	21	F	41324	41344	377267	377287
	533	21	F	41786	41806	166913	166933
	534	21	F	260072	260092	504465	504485
	535	21	F	504374	504394	504465	504485
	536	21	F	248050	248070	485672	485692
	537	21	F	96032	96052	153673	153693
	538	21	F	304445	304465	537966	537986
	539	21	F	157764	157784	452977	452997
	540	21	F	69468	69488	377213	377233
	541	21	F	62021	62041	434343	434363
	542	21	F	207113	207133	207117	207137
	543	21	F	409747	409767	409980	410000
	544	21	F	24912	24932	59150	59170
	545	21	F	206831	206851	303190	303210
	546	21	F	192655	192675	260546	260566
	547	21	F	401253	401273	401304	401324
	548	21	F	207075	207095	314451	314471
	549	21	F	27654	27674	258228	258248
	550	21	F	499240	499260	499282	499302
	551	21	F	499219	499239	499282	499302
	552	21	R	191734	191754	566187	566207
	553	21	R	405726	405746	545888	545908
	554	21	R	330093	330113	545888	545908
	555	21	R	276694	276714	525156	525176
	556	21	R	274957	274977	524243	524263
	557	21	R	29248	29268	521571	521591
	558	21	R	265928	265948	519421	519441
	559	21	R	65629	65649	509101	509121
	560	21	R	65614	65634	509101	509121
	561	21	R	65599	65619	509101	509121
	562	21	R	390111	390131	508951	508971
	563	21	R	504849	504869	504905	504925
	564	21	R	254682	254702	504681	504701
	565	21	R	201862	201882	504441	504461
	566	21	R	303159	303179	504408	504428
	567	21	R	376994	377014	504374	504394
	568	21	R	387609	387629	504347	504367
	569	21	R	455531	455551	477875	477895
	570	21	R	455551	455571	477859	477879
	571	21	R	33986	34006	459100	459120
	572	21	R	167694	167714	434343	434363
	573	21	R	62022	62042	434343	434363
	574	21	R	132576	132596	390222	390242
	575	21	R	260072	260092	376994	377014
	576	21	R	206797	206817	376854	376874
	577	21	R	89047	89067	362613	362633
	578	21	R	89014	89034	362578	362598
	579	21	R	207115	207135	358861	358881
	580	21	R	117153	117173	265676	265696
	581	21	R	24912	24932	258749	258769
	582	21	R	233506	233526	258228	258248
	583	21	R	136599	136619	254975	254995
	584	21	R	136396	136416	253102	253122
	585	21	R	125045	125065	252767	252787
	586	21	R	62020	62040	207120	207140
	587	21	R	124985	125005	174001	174021
	588	21	R	125102	125122	170111	170131
	589	21	R	164785	164805	166934	166954
	590	21	R	59663	59683	64818	64838
	591	20	F	558535	558554	558623	558642
	592	20	F	42910	42929	357928	357947
	593	20	F	27944	27963	276241	276260
	594	20	F	121308	121327	330140	330159
	595	20	F	509079	509098	509094	509113
	596	20	F	138472	138491	207114	207133
	597	20	F	138472	138491	207116	207135
	598	20	F	207118	207137	358861	358880
	599	20	F	138472	138491	207118	207137
	600	20	F	62023	62042	207120	207139
	601	20	F	167695	167714	207120	207139
	602	20	F	121392	121411	207122	207141
	603	20	F	230292	230311	469332	469351
	604	20	F	174024	174043	252768	252787
	605	20	F	201784	201803	376933	376952
	606	20	F	124903	124922	376848	376867
	607	20	F	174002	174021	174103	174122
	608	20	F	174002	174021	252790	252809
	609	20	F	132988	133007	504607	504626
	610	20	F	125016	125035	357619	357638
	611	20	F	543052	543071	543151	543170
	612	20	F	125024	125043	170147	170166
	613	20	F	124974	124993	125024	125043
	614	20	F	170147	170166	357584	357603
	615	20	F	124974	124993	357584	357603
	616	20	F	68325	68344	334364	334383
	617	20	F	304407	304426	537920	537939
	618	20	F	303203	303222	504465	504484
	619	20	F	80587	80606	173056	173075
	620	20	F	376884	376903	376995	377014
	621	20	F	201839	201858	376995	377014
	622	20	F	376995	377014	512760	512779
	623	20	F	376995	377014	387766	387785
	624	20	F	41431	41450	381132	381151
	625	20	F	69291	69310	357746	357765
	626	20	F	357522	357541	390303	390322
	627	20	F	254685	254704	357522	357541
	628	20	F	42952	42971	357522	357541
	629	20	F	42842	42861	357522	357541
	630	20	F	42952	42971	390303	390322
	631	20	F	42952	42971	254685	254704
	632	20	F	362080	362099	362085	362104
	633	20	F	138470	138489	167693	167712
	634	20	F	138470	138489	434343	434362
	635	20	F	124986	125005	377051	377070
	636	20	F	207113	207132	358862	358881
	637	20	F	92139	92158	361203	361222
	638	20	F	151945	151964	151965	151984
	639	20	F	41287	41306	166545	166564
	640	20	F	165201	165220	165940	165959
	641	20	F	381186	381205	390271	390290
	642	20	F	41165	41184	69378	69397
	643	20	F	76817	76836	99310	99329
	644	20	F	435132	435151	435177	435196
	645	20	R	341983	342002	534481	534500
	646	20	R	354510	354529	529464	529483
	647	20	R	504465	504484	512760	512779
	648	20	R	390407	390426	509175	509194
	649	20	R	358154	358173	504876	504895
	650	20	R	357522	357541	504712	504731
	651	20	R	42952	42971	504712	504731
	652	20	R	42840	42859	504681	504700
	653	20	R	357522	357541	504646	504665
	654	20	R	357551	357570	504551	504570
	655	20	R	124877	124896	504541	504560
	656	20	R	376848	376867	504515	504534
	657	20	R	387766	387785	504465	504484
	658	20	R	201839	201858	504465	504484
	659	20	R	376884	376903	504465	504484
	660	20	R	341140	341159	495923	495942
	661	20	R	207131	207150	490904	490923
	662	20	R	168516	168535	485582	485601
	663	20	R	250202	250221	482010	482029
	664	20	R	301605	301624	473653	473672
	665	20	R	330215	330234	450145	450164
	666	20	R	358859	358878	434345	434364
	667	20	R	434344	434363	434344	434363
	668	20	R	207120	207139	434343	434362
	669	20	R	353055	353074	428779	428798
	670	20	R	403354	403373	403354	403373
	671	20	R	41165	41184	390267	390286
	672	20	R	132781	132800	381205	381224
	673	20	R	69374	69393	381186	381205
	674	20	R	169654	169673	381133	381152
	675	20	R	357129	357148	377365	377384
	676	20	R	303203	303222	376995	377014
	677	20	R	371839	371858	371839	371858
	678	20	R	358862	358881	358862	358881
	679	20	R	138472	138491	358861	358880
	680	20	R	358861	358880	358861	358880
	681	20	R	357139	357158	358186	358205
	682	20	R	132905	132924	357942	357961
	683	20	R	132953	132972	357928	357947
	684	20	R	132988	133007	357836	357855
	685	20	R	252809	252828	357619	357638
	686	20	R	252768	252787	357605	357624
	687	20	R	252801	252820	357584	357603
	688	20	R	174187	174206	357551	357570
	689	20	R	303254	303273	357551	357570
	690	20	R	69342	69361	357522	357541
	691	20	R	334364	334383	354002	354021
	692	20	R	251346	251365	353055	353074
	693	20	R	233217	233236	276241	276260
	694	20	R	249730	249749	249730	249749
	695	20	R	167693	167712	207120	207139
	696	20	R	207118	207137	207118	207137
	697	20	R	138472	138491	207116	207135
	698	20	R	138472	138491	207114	207133
	699	20	R	207113	207132	207113	207132
	700	20	R	201435	201454	201435	201454
	701	20	R	124985	125004	174103	174122
	702	20	R	170158	170177	174103	174122
	703	20	R	138470	138489	167695	167714
	704	20	R	132556	132575	166448	166467
	705	20	R	151965	151984	151965	151984
	706	20	R	151945	151964	151945	151964
	707	20	R	146362	146381	146548	146567
	708	20	R	138472	138491	138472	138491
	709	20	R	62023	62042	138470	138489
	710	20	R	132837	132856	132988	133007
	711	20	R	56250	56269	117803	117822
	712	20	R	42952	42971	69342	69361
	713	20	R	42467	42486	68229	68248
	714	20	R	60003	60022	61760	61779
K. japonica circular-1	1	12605	R	446882	459486	758401	771005
	2	6159	R	22670	28828	624359	630517
	3	272	F	449322	449593	508282	508553
	4	272	R	508282	508553	768294	768565
	5	227	F	81788	82014	158087	158313
	6	207	R	183298	183504	400482	400688
	7	187	R	504299	504485	565716	565902
	8	173	R	500793	500965	972823	972995
	9	138	F	621705	621842	966260	966397
	10	131	R	504167	504297	565904	566034
	11	129	R	606512	606640	657584	657712
	12	126	R	331688	331813	487053	487178
	13	122	R	51123	51244	412487	412608
	14	119	R	64074	64192	332073	332191
	15	113	R	647569	647681	831238	831350
	16	104	R	577252	577355	911322	911425
	17	102	R	174196	174297	289279	289380
	18	95	F	157997	158091	234510	234604
	19	93	R	353259	353351	831228	831320
	20	93	R	51246	51338	412393	412485
	21	88	F	175166	175253	456708	456795
	22	88	R	175166	175253	761092	761179
	23	86	R	267121	267206	712512	712597
	24	84	F	27990	28073	354030	354113
	25	84	R	354030	354113	625114	625197
	26	83	F	353259	353341	647599	647681
	27	79	F	183168	183246	399016	399094
	28	78	F	371	448	624598	624675
	29	78	F	299756	299833	598777	598854
	30	78	R	371	448	28512	28589
	31	75	F	103533	103607	765384	765458
	32	75	R	103533	103607	452429	452503
	33	73	F	349526	349598	762716	762788
	34	73	R	498040	498112	597948	598020
	35	73	R	349526	349598	455099	455171
	36	72	F	458633	458704	507027	507098
	37	72	F	104621	104692	911181	911252
	38	72	R	507027	507098	759183	759254
	39	70	F	61211	61280	237828	237897
	40	70	F	823415	823484	874557	874626
	41	70	F	331803	331872	694102	694171
	42	69	F	251457	251525	302827	302895
	43	68	R	173783	173850	289673	289740
	44	67	R	53013	53079	774772	774838
	45	64	R	444984	445047	959715	959778
	46	63	F	335903	335965	931828	931890
	47	61	R	56901	56961	102810	102870
	48	60	F	350255	350314	350290	350349
	49	59	F	120286	120344	498100	498158
	50	58	F	162671	162728	162703	162760
	51	57	F	40903	40959	547970	548026
	52	57	F	385125	385181	385179	385235
	53	57	F	56995	57051	762621	762677
	54	57	R	56995	57051	455210	455266
	55	55	F	150376	150430	453219	453273
	56	55	F	204	258	624425	624479
	57	55	F	56881	56935	349388	349442
	58	55	R	150376	150430	764614	764668
	59	55	R	716425	716479	737543	737597
	60	55	R	204	258	28708	28762
	61	54	F	57020	57073	183213	183266
	62	53	R	126436	126488	788130	788182
	63	53	R	344163	344215	426696	426748
	64	52	F	389656	389707	860065	860116
	65	52	R	530235	530286	587462	587513
	66	50	F	370430	370479	806805	806854
	67	48	F	331769	331816	452750	452797
	68	48	F	621848	621895	966402	966449
	69	48	R	331769	331816	765090	765137
	70	47	F	61235	61281	237903	237949
	71	47	F	335828	335874	931753	931799
	72	47	R	694811	694857	966798	966844
	73	46	F	237852	237897	237903	237948
	74	46	F	175026	175071	456565	456610
	75	46	F	349509	349554	762646	762691
	76	46	F	104714	104759	911268	911313
	77	46	R	62081	62126	956967	957012
	78	46	R	707259	707304	843727	843772
	79	46	R	175026	175071	761277	761322
	80	46	R	349509	349554	455196	455241
	81	45	F	49459	49503	103437	103481
	82	45	F	530387	530431	774786	774830
	83	45	F	487053	487097	765093	765137
	84	45	R	53021	53065	530387	530431
	85	45	R	288820	288864	496324	496368
	86	45	R	452750	452794	487053	487097
	87	44	F	506974	507017	835547	835590
	88	44	F	530435	530478	762701	762744
	89	44	F	807377	807420	885794	885837
	90	44	R	455143	455186	530435	530478
	91	44	R	100191	100234	103073	103116
	92	43	F	698331	698373	698343	698385
	93	43	F	61209	61251	455215	455257
	94	43	F	355148	355190	355177	355219
	95	43	F	448018	448060	764586	764628
	96	43	F	370487	370529	806812	806854
	97	43	F	370437	370479	370487	370529
	98	43	F	103043	103085	130927	130969
	99	43	F	453259	453301	769827	769869
	100	43	R	764586	764628	769827	769869
	101	43	R	61209	61251	762630	762672
	102	43	R	448018	448060	453259	453301
	103	43	R	57004	57046	61209	61251
	104	42	F	100191	100232	948417	948458
	105	42	F	349470	349511	453254	453295
	106	42	F	207603	207644	297085	297126
	107	42	F	49371	49412	49423	49464
	108	42	F	725281	725322	806807	806848
	109	42	F	370432	370473	725281	725322
	110	42	R	103075	103116	948417	948458
	111	42	R	349470	349511	764592	764633
	112	42	R	242358	242399	757452	757493
	113	42	R	157628	157669	649780	649821
	114	42	R	56939	56980	237816	237857
	115	41	F	434384	434424	627892	627932
	116	41	F	237828	237868	455217	455257
	117	41	F	336052	336092	931975	932015
	118	41	F	653568	653608	951539	951579
	119	41	F	146663	146703	455145	455185
	120	41	F	52912	52952	597008	597048
	121	41	R	52802	52842	948422	948462
	122	41	R	587635	587675	774765	774805
	123	41	R	146663	146703	762702	762742
	124	41	R	237828	237868	762630	762670
	125	41	R	619259	619299	670648	670688
	126	41	R	146663	146703	530436	530476
	127	41	R	25255	25295	434384	434424
	128	41	R	57004	57044	237828	237868
	129	40	F	532685	532724	740142	740181
	130	40	F	331705	331744	831777	831816
	131	40	F	181465	181504	362245	362284
	132	40	R	487122	487161	831777	831816
	133	40	R	51563	51602	719465	719504
	134	40	R	344217	344256	426655	426694
	135	40	R	56987	57026	102864	102903
	136	39	F	287499	287537	634844	634882
	137	39	F	347990	348028	757049	757087
	138	39	F	774855	774893	948367	948405
	139	39	F	349502	349540	399054	399092
	140	39	F	183206	183244	349502	349540
	141	39	F	821670	821708	823277	823315
	142	39	R	61244	61282	774764	774802
	143	39	R	371297	371335	639076	639114
	144	38	F	263	300	624484	624521
	145	38	F	103054	103091	237710	237747
	146	38	F	455693	455730	775756	775793
	147	38	F	61244	61281	587638	587675
	148	38	F	237912	237949	587638	587675
	149	38	F	398971	399008	774791	774828
	150	38	F	398971	399008	530392	530429
	151	38	F	456379	456416	751603	751640
	152	38	R	707306	707343	843688	843725
	153	38	R	157644	157681	831800	831837
	154	38	R	726900	726937	818247	818284
	155	38	R	762157	762194	775756	775793
	156	38	R	237912	237949	774765	774802
	157	38	R	751603	751640	761471	761508
	158	38	R	371256	371293	639133	639170
	159	38	R	530267	530304	587548	587585
	160	38	R	288559	288596	496695	496732
	161	38	R	53023	53060	398971	399008
	162	38	R	263	300	28666	28703
	163	37	F	349417	349453	530328	530364
	164	37	F	370915	370951	773177	773213
	165	37	F	290788	290824	297126	297162
	166	37	F	370487	370523	725286	725322
	167	37	F	237861	237897	587638	587674
	168	37	F	52806	52842	103075	103111
	169	37	F	103164	103200	578008	578044
	170	37	F	269729	269765	770722	770758
	171	37	F	349475	349511	769827	769863
	172	37	F	694079	694115	773834	773870
	173	37	R	237861	237897	774766	774802
	174	37	R	349475	349511	448024	448060
	175	37	R	269729	269765	447129	447165
	176	37	R	52806	52842	100196	100232
	177	36	F	715282	715317	715317	715352
	178	36	F	349565	349600	753589	753624
	179	36	F	456524	456559	709136	709171
	180	36	F	530357	530392	762591	762626
	181	36	R	655600	655635	874626	874661
	182	36	R	707211	707246	843785	843820
	183	36	R	237549	237584	800767	800802
	184	36	R	709136	709171	761328	761363
	185	36	R	455261	455296	530357	530392
	186	36	R	97804	97839	349568	349603
	187	36	R	105137	105172	345245	345280
	188	36	R	237501	237536	290165	290200
	189	35	F	859308	859342	859315	859349
	190	35	F	265023	265057	647342	647376
	191	35	F	251340	251374	302713	302747
	192	35	R	97801	97835	753579	753613
	193	35	R	102836	102870	349408	349442
	194	34	F	216026	216059	228401	228434
	195	34	F	289897	289930	447940	447973
	196	34	F	753589	753622	762755	762788
	197	34	F	146675	146708	455101	455134
	198	34	F	57020	57053	399061	399094
	199	34	F	53046	53079	587635	587668
	200	34	R	289897	289930	769914	769947
	201	34	R	146675	146708	762753	762786
	202	34	R	455099	455132	753589	753622
	203	34	R	530419	530452	587545	587578
	204	34	R	349381	349414	587481	587514
	205	34	R	387023	387056	387023	387056
	206	34	R	146675	146708	349563	349596
	207	33	F	530450	530482	762663	762695
	208	33	F	821822	821854	821894	821926
	209	33	F	845887	845919	850219	850251
	210	33	F	596931	596963	774781	774813
	211	33	F	350114	350146	350140	350172
	212	33	F	61433	61465	88400	88432
	213	33	F	860328	860360	860398	860430
	214	33	F	53039	53071	587475	587507
	215	33	F	103035	103067	130882	130914
	216	33	F	349382	349414	530235	530267
	217	33	F	298045	298077	298155	298187
	218	33	F	399065	399097	682732	682764
	219	33	F	75740	75772	565391	565423
	220	33	F	530241	530273	774780	774812
	221	33	F	337	369	624564	624596
	222	33	F	174992	175024	456531	456563
	223	33	R	587475	587507	774780	774812
	224	33	R	174992	175024	761324	761356
	225	33	R	97807	97839	753592	753624
	226	33	R	53038	53070	596931	596963
	227	33	R	183183	183215	587589	587621
	228	33	R	399031	399063	587589	587621
	229	33	R	455192	455224	530450	530482
	230	33	R	53039	53071	530241	530273
	231	33	R	288600	288632	496660	496692
	232	33	R	373519	373551	379534	379566
	233	33	R	168806	168838	318841	318873
	234	33	R	337	369	28591	28623
	235	32	F	106331	106362	282709	282740
	236	32	F	316068	316099	433477	433508
	237	32	F	349484	349515	762560	762591
	238	32	F	130938	130969	237710	237741
	239	32	F	53002	53033	587443	587474
	240	32	F	349555	349586	682735	682766
	241	32	F	682735	682766	762745	762776
	242	32	F	228363	228394	451626	451657
	243	32	F	102864	102895	455235	455266
	244	32	F	530242	530273	596931	596962
	245	32	F	399061	399092	762646	762677
	246	32	F	183213	183244	762646	762677
	247	32	F	57020	57051	349509	349540
	248	32	F	349572	349603	753579	753610
	249	32	F	49365	49396	948511	948542
	250	32	F	77105	77136	234965	234996
	251	32	R	102771	102802	948390	948421
	252	32	R	787815	787846	787815	787846
	253	32	R	228363	228394	766230	766261
	254	32	R	102864	102895	762621	762652
	255	32	R	146675	146706	753589	753620
	256	32	R	455111	455142	682735	682766
	257	32	R	587475	587506	596931	596962
	258	32	R	349484	349515	455296	455327
	259	32	R	183213	183244	455210	455241
	260	32	R	399061	399092	455210	455241
	261	31	F	215703	215733	215731	215761
	262	31	F	698331	698361	698355	698385
	263	31	F	745221	745251	745362	745392
	264	31	F	349470	349500	399017	399047
	265	31	F	183169	183199	349470	349500
	266	31	F	399017	399047	453254	453284
	267	31	F	183169	183199	453254	453284
	268	31	F	577596	577626	687667	687697
	269	31	F	762572	762602	774787	774817
	270	31	F	530388	530418	762572	762602
	271	31	F	407820	407850	468692	468722
	272	31	F	527150	527180	909517	909547
	273	31	F	192596	192626	859515	859545
	274	31	F	53034	53064	455285	455315
	275	31	F	530274	530304	530419	530449
	276	31	F	53049	53079	237861	237891
	277	31	F	53049	53079	61244	61274
	278	31	F	53049	53079	237912	237942
	279	31	F	287470	287500	634821	634851
	280	31	F	239219	239249	676997	677027
	281	31	F	130682	130712	237452	237482
	282	31	F	508296	508326	811623	811653
	283	31	F	449336	449366	811623	811653
	284	31	F	174908	174938	973396	973426
	285	31	F	105665	105695	471457	471487
	286	31	F	97809	97839	455099	455129
	287	31	R	768521	768551	811623	811653
	288	31	R	130639	130669	785630	785660
	289	31	R	455285	455315	774787	774817
	290	31	R	183169	183199	764603	764633
	291	31	R	399017	399047	764603	764633
	292	31	R	97809	97839	762758	762788
	293	31	R	53034	53064	762572	762602
	294	31	R	289892	289922	686379	686409
	295	31	R	97811	97841	530434	530464
	296	31	R	455285	455315	530388	530418
	297	31	R	94894	94924	427096	427126
	298	31	R	40886	40916	410343	410373
	299	30	F	305417	305446	449210	449239
	300	30	F	339942	339971	340015	340044
	301	30	F	97811	97840	455157	455186
	302	30	F	349555	349584	399068	399097
	303	30	F	399068	399097	762745	762774
	304	30	F	530533	530562	530557	530586
	305	30	F	56939	56968	57015	57044
	306	30	F	56939	56968	762641	762670
	307	30	F	79167	79196	173817	173846
	308	30	F	57024	57053	682732	682761
	309	30	F	183217	183246	682732	682761
	310	30	F	47666	47695	48096	48125
	311	30	R	924947	924976	924947	924976
	312	30	R	242256	242285	815367	815396
	313	30	R	305417	305446	768648	768677
	314	30	R	97811	97840	762701	762730
	315	30	R	583652	583681	684284	684313
	316	30	R	14702	14731	466290	466319
	317	30	R	56939	56968	455217	455246
	318	30	R	399068	399097	455113	455142
	319	30	R	79167	79196	289677	289706
	320	30	R	174023	174052	289455	289484
	321	30	R	104093	104122	104093	104122
	322	30	R	56939	56968	61211	61240
	323	29	F	349526	349554	530450	530478
	324	29	F	762663	762691	762716	762744
	325	29	F	455101	455129	455157	455185
	326	29	F	97811	97839	146675	146703
	327	29	F	315973	316001	433394	433422
	328	29	F	349568	349596	530436	530464
	329	29	F	349568	349596	762702	762730
	330	29	F	530436	530464	753592	753620
	331	29	F	753592	753620	762702	762730
	332	29	F	530436	530464	762758	762786
	333	29	F	762702	762730	762758	762786
	334	29	F	202558	202586	699284	699312
	335	29	F	307	335	624534	624562
	336	29	F	530290	530318	774834	774862
	337	29	F	150300	150328	446849	446877
	338	29	F	455143	455171	455196	455224
	339	29	F	56879	56907	774778	774806
	340	29	F	753579	753607	753596	753624
	341	29	F	174992	175020	709143	709171
	342	29	F	452749	452777	927023	927051
	343	29	R	261845	261873	959363	959391
	344	29	R	765110	765138	927023	927051
	345	29	R	455157	455185	762758	762786
	346	29	R	455196	455224	762716	762744
	347	29	R	455101	455129	762702	762730
	348	29	R	455143	455171	762663	762691
	349	29	R	455157	455185	753592	753620
	350	29	R	455101	455129	530436	530464
	351	29	R	349568	349596	455157	455185
	352	29	R	233629	233657	399463	399491
	353	29	R	373478	373506	379579	379607
	354	29	R	237469	237497	290204	290232
	355	29	R	169272	169300	280227	280255
	356	29	R	53045	53073	56879	56907
	357	29	R	307	335	28625	28653
	358	28	F	422105	422132	626873	626900
	359	28	F	102890	102917	587649	587676
	360	28	F	145944	145971	702545	702572
	361	28	F	103453	103480	130823	130850
	362	28	F	49475	49502	130823	130850
	363	28	F	453268	453295	762560	762587
	364	28	F	762560	762587	769836	769863
	365	28	F	787816	787843	787818	787845
	366	28	F	643694	643721	761415	761442
	367	28	F	859308	859335	859322	859349
	368	28	F	162621	162648	263533	263560
	369	28	F	448024	448051	455300	455327
	370	28	F	455300	455327	764592	764619
	371	28	F	682732	682759	762650	762677
	372	28	F	349513	349540	682732	682759
	373	28	F	821845	821872	821869	821896
	374	28	F	530387	530414	596936	596963
	375	28	F	123876	123903	455379	455406
	376	28	F	831811	831838	927025	927052
	377	28	F	331769	331796	927024	927051
	378	28	R	445609	445636	959496	959523
	379	28	R	487070	487097	927024	927051
	380	28	R	108752	108779	874930	874957
	381	28	R	547617	547644	873475	873502
	382	28	R	787818	787845	787818	787845
	383	28	R	787816	787843	787816	787843
	384	28	R	682709	682736	774853	774880
	385	28	R	455300	455327	769836	769863
	386	28	R	762560	762587	764592	764619
	387	28	R	448024	448051	762560	762587
	388	28	R	123876	123903	762481	762508
	389	28	R	455210	455237	682732	682759
	390	28	R	655191	655218	655191	655218
	391	28	R	456445	456472	643694	643721
	392	28	R	56879	56906	587635	587662
	393	28	R	102856	102883	530349	530376
	394	28	R	453268	453295	455300	455327
	395	28	R	26287	26314	422105	422132
	396	28	R	173740	173767	289764	289791
	397	28	R	184356	184383	195721	195748
	398	27	F	578924	578950	635300	635326
	399	27	F	48929	48955	643987	644013
	400	27	F	61255	61281	102890	102916
	401	27	F	102890	102916	237923	237949
	402	27	F	347500	347526	756553	756579
	403	27	F	509897	509923	786610	786636
	404	27	F	157644	157670	765110	765136
	405	27	F	157644	157670	487070	487096
	406	27	F	349582	349608	682745	682771
	407	27	F	390923	390949	503129	503155
	408	27	F	596937	596963	762572	762598
	409	27	F	57027	57053	349555	349581
	410	27	F	183220	183246	349555	349581
	411	27	F	57027	57053	762745	762771
	412	27	F	183220	183246	762745	762771
	413	27	F	522995	523021	523043	523069
	414	27	F	130957	130983	298043	298069
	415	27	F	52873	52899	102916	102942
	416	27	F	106196	106222	661110	661136
	417	27	F	237850	237876	448013	448039
	418	27	F	61233	61259	448013	448039
	419	27	F	146663	146689	455198	455224
	420	27	F	530247	530273	530387	530413
	421	27	F	398971	398997	762576	762602
	422	27	F	349388	349414	774780	774806
	423	27	F	56881	56907	530241	530267
	424	27	F	753579	753605	762762	762788
	425	27	F	331770	331796	831811	831837
	426	27	F	452751	452777	831811	831837
	427	27	F	105629	105655	471425	471451
	428	27	R	157644	157670	927025	927051
	429	27	R	551416	551442	911224	911250
	430	27	R	487070	487096	831811	831837
	431	27	R	765110	765136	831811	831837
	432	27	R	398946	398972	774870	774896
	433	27	R	102890	102916	774765	774791
	434	27	R	61233	61259	769848	769874
	435	27	R	237850	237876	769848	769874
	436	27	R	146663	146689	762663	762689
	437	27	R	455099	455125	753579	753605
	438	27	R	530463	530489	682711	682737
	439	27	R	455289	455315	596937	596963
	440	27	R	56881	56907	587481	587507
	441	27	R	530387	530413	587475	587501
	442	27	R	175299	175325	577997	578023
	443	27	R	104664	104690	551416	551442
	444	27	R	398971	398997	455285	455311
	445	27	R	57027	57053	455116	455142
	446	27	R	183220	183246	455116	455142
	447	27	R	157644	157670	452751	452777
	448	27	R	61209	61235	399061	399087
	449	27	R	146663	146689	349526	349552
	450	27	R	61209	61235	349509	349535
	451	27	R	53045	53071	349388	349414
	452	27	R	157644	157670	331770	331796
	453	27	R	51073	51099	264088	264114
	454	27	R	61209	61235	183213	183239
	455	27	R	49485	49511	130586	130612
	456	26	F	867139	867164	867161	867186
	457	26	F	686379	686404	769922	769947
	458	26	F	102890	102915	237872	237897
	459	26	F	745153	745178	745278	745303
	460	26	F	787816	787841	787820	787845
	461	26	F	105417	105442	660343	660368
	462	26	F	56910	56935	530328	530353
	463	26	F	530248	530273	762572	762597
	464	26	F	643266	643291	972000	972025
	465	26	F	481811	481836	568616	568641
	466	26	F	52874	52899	591727	591752
	467	26	F	102917	102942	591727	591752
	468	26	F	745256	745281	745377	745402
	469	26	F	175092	175117	456642	456667
	470	26	F	49423	49448	948517	948542
	471	26	F	56882	56907	596931	596956
	472	26	F	349389	349414	596931	596956
	473	26	F	887174	887199	887620	887645
	474	26	F	455290	455315	587475	587500
	475	26	F	215517	215542	216602	216627
	476	26	F	103328	103353	591958	591983
	477	26	F	231019	231044	676998	677023
	478	26	F	231019	231044	239220	239245
	479	26	F	587482	587507	587635	587660
	480	26	F	649780	649805	831812	831837
	481	26	F	649780	649805	927026	927051
	482	26	F	331771	331796	649780	649805
	483	26	F	452752	452777	649780	649805
	484	26	F	335876	335901	931801	931826
	485	26	F	349438	349463	769859	769884
	486	26	F	698300	698325	774907	774932
	487	26	F	530464	530489	774853	774878
	488	26	F	67398	67423	114715	114740
	489	26	F	399022	399047	769827	769852
	490	26	F	183174	183199	769827	769852
	491	26	F	162671	162696	162735	162760
	492	26	R	129721	129746	950225	950250
	493	26	R	682709	682734	948367	948392
	494	26	R	373311	373336	925748	925773
	495	26	R	787820	787845	787820	787845
	496	26	R	787816	787841	787816	787841
	497	26	R	398951	398976	774823	774848
	498	26	R	649780	649805	765110	765135
	499	26	R	587475	587500	762572	762597
	500	26	R	175092	175117	761220	761245
	501	26	R	194380	194405	726374	726399
	502	26	R	447940	447965	686379	686404
	503	26	R	487070	487095	649780	649805
	504	26	R	630502	630527	631815	631840
	505	26	R	598532	598557	598532	598557
	506	26	R	237434	237459	597412	597437
	507	26	R	100219	100244	591752	591777
	508	26	R	530241	530266	587635	587660
	509	26	R	349388	349413	587635	587660
	510	26	R	102836	102861	530328	530353
	511	26	R	455290	455315	530248	530273
	512	26	R	116287	116312	474669	474694
	513	26	R	183174	183199	448035	448060
	514	26	R	399022	399047	448035	448060
	515	26	R	349438	349463	448003	448028
	516	26	R	354517	354542	410002	410027
	517	26	R	250119	250144	298524	298549
	518	26	R	173902	173927	289603	289628
	519	26	R	43486	43511	46146	46171
	520	25	F	241994	242018	860471	860495
	521	25	F	103095	103119	103126	103150
	522	25	F	745481	745505	745663	745687
	523	25	F	439206	439230	923511	923535
	524	25	F	97801	97825	455108	455132
	525	25	F	97801	97825	146682	146706
	526	25	F	455118	455142	455210	455234
	527	25	F	533415	533439	787822	787846
	528	25	F	28709	28733	534124	534148
	529	25	F	237903	237927	448015	448039
	530	25	F	640011	640035	949615	949639
	531	25	F	349555	349579	762653	762677
	532	25	F	349516	349540	349555	349579
	533	25	F	762653	762677	762745	762769
	534	25	F	349516	349540	762745	762769
	535	25	F	944123	944147	944147	944171
	536	25	F	316042	316066	433451	433475
	537	25	F	215682	215706	216251	216275
	538	25	F	516080	516104	691444	691468
	539	25	F	349568	349592	698305	698329
	540	25	F	698305	698329	753592	753616
	541	25	F	698305	698329	762758	762782
	542	25	F	530436	530460	698305	698329
	543	25	F	698305	698329	762702	762726
	544	25	F	349	373	649787	649811
	545	25	F	56944	56968	399061	399085
	546	25	F	56944	56968	183213	183237
	547	25	F	56944	56968	349509	349533
	548	25	F	47661	47685	48830	48854
	549	25	F	730854	730878	973219	973243
	550	25	F	215544	215568	216629	216653
	551	25	F	728777	728801	729781	729805
	552	25	F	145918	145942	702519	702543
	553	25	F	130959	130983	298155	298179
	554	25	F	654726	654750	654732	654756
	555	25	F	530440	530464	753579	753603
	556	25	F	753579	753603	762706	762730
	557	25	F	49393	49417	290151	290175
	558	25	F	61142	61166	764543	764567
	559	25	F	530480	530504	785474	785498
	560	25	F	130890	130914	130927	130951
	561	25	F	350255	350279	350325	350349
	562	25	F	62443	62467	331845	331869
	563	25	F	62443	62467	694144	694168
	564	25	R	399524	399548	960384	960408
	565	25	R	638689	638713	940009	940033
	566	25	R	584529	584553	885699	885723
	567	25	R	533415	533439	787815	787839
	568	25	R	237903	237927	769848	769872
	569	25	R	97801	97825	762755	762779
	570	25	R	455210	455234	762745	762769
	571	25	R	455118	455142	762653	762677
	572	25	R	455157	455181	753579	753603
	573	25	R	146675	146699	753579	753603
	574	25	R	283956	283980	734236	734260
	575	25	R	239474	239498	730098	730122
	576	25	R	97815	97839	698305	698329
	577	25	R	455161	455185	698305	698329
	578	25	R	455105	455129	698305	698329
	579	25	R	146679	146703	698305	698329
	580	25	R	364582	364606	651930	651954
	581	25	R	534124	534148	624454	624478
	582	25	R	53012	53036	596965	596989
	583	25	R	587635	587659	596931	596955
	584	25	R	161645	161669	578015	578039
	585	25	R	233	257	534124	534148
	586	25	R	349555	349579	455210	455234
	587	25	R	349516	349540	455118	455142
	588	25	R	61142	61166	453320	453344
	589	25	R	237828	237852	399061	399085
	590	25	R	449	473	354470	354494
	591	25	R	97801	97825	349565	349589
	592	25	R	237828	237852	349509	349533
	593	25	R	56879	56903	237912	237936
	594	25	R	56879	56903	237861	237885
	595	25	R	183213	183237	237828	237852
	596	25	R	67792	67816	201469	201493
	597	25	R	103134	103158	161675	161699
	598	25	R	103171	103195	161645	161669
	599	25	R	349	373	157638	157662
	600	25	R	56879	56903	61244	61268
	601	24	F	762700	762723	774876	774899
	602	24	F	413694	413717	763151	763174
	603	24	F	873578	873601	874115	874138
	604	24	F	533415	533438	787816	787839
	605	24	F	787816	787839	787822	787845
	606	24	F	533415	533438	787818	787841
	607	24	F	533415	533438	787820	787843
	608	24	F	237735	237758	578054	578077
	609	24	F	251741	251764	354801	354824
	610	24	F	290184	290207	597317	597340
	611	24	F	530466	530489	948367	948390
	612	24	F	61724	61747	619695	619718
	613	24	F	290182	290205	597406	597429
	614	24	F	556384	556407	830194	830217
	615	24	F	106399	106422	282777	282800
	616	24	F	100392	100415	297447	297470
	617	24	F	106186	106209	569241	569264
	618	24	F	652964	652987	751530	751553
	619	24	F	146519	146542	146558	146581
	620	24	F	373308	373331	508294	508317
	621	24	F	373308	373331	449334	449357
	622	24	F	596965	596988	774815	774838
	623	24	F	445024	445047	547200	547223
	624	24	F	474005	474028	957422	957445
	625	24	F	375	398	831205	831228
	626	24	F	624602	624625	831205	831228
	627	24	F	452	475	624677	624700
	628	24	F	251425	251448	302789	302812
	629	24	F	217	240	973035	973058
	630	24	F	624438	624461	973035	973058
	631	24	F	351	374	773834	773857
	632	24	F	351	374	694079	694102
	633	24	R	28726	28749	973035	973058
	634	24	R	547200	547223	959715	959738
	635	24	R	398949	398972	948382	948405
	636	24	R	228572	228595	925753	925776
	637	24	R	28562	28585	831205	831228
	638	24	R	787822	787845	787822	787845
	639	24	R	533415	533438	787822	787845
	640	24	R	533415	533438	787820	787843
	641	24	R	533415	533438	787818	787841
	642	24	R	787816	787839	787816	787839
	643	24	R	455164	455187	774876	774899
	644	24	R	373308	373331	768530	768553
	645	24	R	676177	676200	732526	732549
	646	24	R	682976	682999	685639	685662
	647	24	R	146685	146708	682743	682766
	648	24	R	289997	290020	591780	591803
	649	24	R	267523	267546	536507	536530
	650	24	R	533415	533438	533415	533438
	651	24	R	63332	63355	494440	494463
	652	24	R	413694	413717	454713	454736
	653	24	R	250148	250171	298497	298520
	654	24	R	52624	52647	237657	237680
	655	24	R	162915	162938	162915	162938
	656	24	R	146690	146713	146690	146713
	657	24	R	98522	98545	107341	107364
	658	24	R	452	475	28487	28510
	659	23	F	330935	330957	603110	603132
	660	23	F	113189	113211	873330	873352
	661	23	F	282631	282653	662107	662129
	662	23	F	516010	516032	516087	516109
	663	23	F	125274	125296	290488	290510
	664	23	F	492677	492699	492704	492726
	665	23	F	516034	516056	556359	556381
	666	23	F	768347	768369	768385	768407
	667	23	F	497795	497817	812706	812728
	668	23	F	515675	515697	831814	831836
	669	23	F	515675	515697	927028	927050
	670	23	F	515675	515697	649782	649804
	671	23	F	331773	331795	515675	515697
	672	23	F	452754	452776	515675	515697
	673	23	F	292980	293002	292999	293021
	674	23	F	106054	106076	660048	660070
	675	23	F	445695	445717	494478	494500
	676	23	F	75901	75923	261896	261918
	677	23	F	52259	52281	510660	510682
	678	23	F	175350	175372	453368	453390
	679	23	F	102864	102886	237846	237868
	680	23	F	61229	61251	102864	102886
	681	23	F	650324	650346	807391	807413
	682	23	F	650324	650346	885808	885830
	683	23	F	447362	447384	932039	932061
	684	23	F	282760	282782	662167	662189
	685	23	F	453304	453326	530412	530434
	686	23	F	569802	569824	569895	569917
	687	23	F	530435	530457	774877	774899
	688	23	F	26842	26864	787166	787188
	689	23	F	434446	434468	627949	627971
	690	23	F	237861	237883	587485	587507
	691	23	F	61244	61266	587485	587507
	692	23	F	237912	237934	587485	587507
	693	23	F	67424	67446	283138	283160
	694	23	F	202524	202546	699245	699267
	695	23	F	398971	398993	596941	596963
	696	23	F	102810	102832	455224	455246
	697	23	F	102810	102832	237835	237857
	698	23	F	61218	61240	102810	102832
	699	23	F	187794	187816	190441	190463
	700	23	F	508440	508462	508478	508500
	701	23	F	449518	449540	508440	508462
	702	23	F	449480	449502	508478	508500
	703	23	F	449480	449502	449518	449540
	704	23	F	200652	200674	287632	287654
	705	23	F	649789	649811	773834	773856
	706	23	F	649789	649811	694079	694101
	707	23	R	719635	719657	973240	973262
	708	23	R	534079	534101	973150	973172
	709	23	R	590496	590518	969251	969273
	710	23	R	638490	638512	940198	940220
	711	23	R	638580	638602	940100	940122
	712	23	R	770503	770525	932039	932061
	713	23	R	707357	707379	843646	843668
	714	23	R	747356	747378	831727	831749
	715	23	R	423302	423324	813792	813814
	716	23	R	626323	626345	787166	787188
	717	23	R	97818	97840	774877	774899
	718	23	R	157638	157660	773834	773856
	719	23	R	508478	508500	768385	768407
	720	23	R	449518	449540	768385	768407
	721	23	R	449480	449502	768347	768369
	722	23	R	508440	508462	768347	768369
	723	23	R	515675	515697	765111	765133
	724	23	R	530412	530434	764561	764583
	725	23	R	175350	175372	764497	764519
	726	23	R	102810	102832	762641	762663
	727	23	R	263587	263609	721543	721565
	728	23	R	181625	181647	701406	701428
	729	23	R	157638	157660	694079	694101
	730	23	R	463113	463135	689014	689036
	731	23	R	61209	61231	682732	682754
	732	23	R	643388	643410	645677	645699
	733	23	R	537492	537514	635103	635125
	734	23	R	371175	371197	586672	586694
	735	23	R	496464	496486	555570	555592
	736	23	R	470374	470396	540144	540166
	737	23	R	237861	237883	530241	530263
	738	23	R	61244	61266	530241	530263
	739	23	R	237912	237934	530241	530263
	740	23	R	487071	487093	515675	515697
	741	23	R	157645	157667	515675	515697
	742	23	R	160187	160209	443898	443920
	743	23	R	25216	25238	434446	434468
	744	23	R	50980	51002	412725	412747
	745	23	R	237861	237883	349388	349410
	746	23	R	61244	61266	349388	349410
	747	23	R	237912	237934	349388	349410
	748	23	R	57015	57037	102810	102832
	749	22	F	182985	183006	582792	582813
	750	22	F	391153	391174	391318	391339
	751	22	F	28641	28662	487147	487168
	752	22	F	97801	97822	97818	97839
	753	22	F	97801	97822	455164	455185
	754	22	F	860244	860265	860315	860336
	755	22	F	682745	682766	753589	753610
	756	22	F	349565	349586	349582	349603
	757	22	F	349582	349603	762755	762776
	758	22	F	28489	28510	354470	354491
	759	22	F	787816	787837	787824	787845
	760	22	F	533417	533438	787816	787837
	761	22	F	533415	533436	787824	787845
	762	22	F	533415	533436	533417	533438
	763	22	F	240223	240244	240307	240328
	764	22	F	271811	271832	662357	662378
	765	22	F	161296	161317	598784	598805
	766	22	F	161296	161317	299763	299784
	767	22	F	591697	591718	686229	686250
	768	22	F	283936	283957	445195	445216
	769	22	F	183826	183847	764360	764381
	770	22	F	248465	248486	387034	387055
	771	22	F	61911	61932	619882	619903
	772	22	F	597317	597338	597408	597429
	773	22	F	349568	349589	774878	774899
	774	22	F	753592	753613	774878	774899
	775	22	F	762758	762779	774878	774899
	776	22	F	698305	698326	774878	774899
	777	22	F	130957	130978	764465	764486
	778	22	F	298043	298064	764465	764486
	779	22	F	724884	724905	807185	807206
	780	22	F	370462	370483	765479	765500
	781	22	F	774827	774848	774870	774891
	782	22	F	774827	774848	948382	948403
	783	22	F	107325	107346	284542	284563
	784	22	F	86190	86211	237215	237236
	785	22	F	237855	237876	764586	764607
	786	22	F	61238	61259	764586	764607
	787	22	F	237906	237927	764586	764607
	788	22	F	418056	418077	418204	418225
	789	22	F	530418	530439	769878	769899
	790	22	F	599915	599936	643784	643805
	791	22	F	586258	586279	683657	683678
	792	22	F	477629	477650	503986	504007
	793	22	F	331698	331719	624525	624546
	794	22	F	280	301	331795	331816
	795	22	F	280	301	452776	452797
	796	22	F	251317	251338	302690	302711
	797	22	F	12653	12674	157641	157662
	798	22	F	373310	373331	811623	811644
	799	22	F	398971	398992	530252	530273
	800	22	F	265076	265097	508369	508390
	801	22	F	265076	265097	449409	449430
	802	22	F	299833	299854	425672	425693
	803	22	F	117243	117264	389253	389274
	804	22	R	298537	298558	954677	954698
	805	22	R	103126	103147	948417	948438
	806	22	R	146700	146721	948349	948370
	807	22	R	638961	638982	939770	939791
	808	22	R	121314	121335	932036	932057
	809	22	R	726877	726898	818286	818307
	810	22	R	147973	147994	811622	811643
	811	22	R	787824	787845	787824	787845
	812	22	R	533417	533438	787824	787845
	813	22	R	533415	533436	787816	787837
	814	22	R	787816	787837	787816	787837
	815	22	R	455108	455129	774878	774899
	816	22	R	146682	146703	774878	774899
	817	22	R	97801	97822	774878	774899
	818	22	R	61163	61184	774852	774873
	819	22	R	265076	265097	768457	768478
	820	22	R	280	301	765090	765111
	821	22	R	97801	97822	762702	762723
	822	22	R	696039	696060	757171	757192
	823	22	R	233865	233886	740727	740748
	824	22	R	643001	643022	727902	727923
	825	22	R	97801	97822	698305	698326
	826	22	R	398943	398964	682748	682769
	827	22	R	97804	97825	682745	682766
	828	22	R	121316	121337	676160	676181
	829	22	R	12653	12674	649787	649808
	830	22	R	354470	354491	624677	624698
	831	22	R	487147	487168	624525	624546
	832	22	R	587453	587474	596968	596989
	833	22	R	237861	237882	596931	596952
	834	22	R	61244	61265	596931	596952
	835	22	R	237912	237933	596931	596952
	836	22	R	398971	398992	587475	587496
	837	22	R	324298	324319	574644	574665
	838	22	R	533417	533438	533417	533438
	839	22	R	533415	533436	533415	533436
	840	22	R	97801	97822	530436	530457
	841	22	R	447988	448009	530418	530439
	842	22	R	490513	490534	490513	490534
	843	22	R	349582	349603	455111	455132
	844	22	R	183826	183847	453506	453527
	845	22	R	298043	298064	453401	453422
	846	22	R	130957	130978	453401	453422
	847	22	R	237906	237927	453280	453301
	848	22	R	61238	61259	453280	453301
	849	22	R	237855	237876	453280	453301
	850	22	R	370462	370483	452387	452408
	851	22	R	233698	233719	399339	399360
	852	22	R	146687	146708	399076	399097
	853	22	R	349585	349606	398943	398964
	854	22	R	154784	154805	390391	390412
	855	22	R	248465	248486	387024	387045
	856	22	R	146685	146706	349582	349603
	857	22	R	28641	28662	331698	331719
	858	22	R	102270	102291	324283	324304
	859	22	R	298280	298301	308969	308990
	860	22	R	51520	51541	264750	264771
	861	22	R	100191	100212	103126	103147
	862	22	R	349	370	12653	12674
	863	21	F	860197	860217	860268	860288
	864	21	F	102299	102319	522343	522363
	865	21	F	114637	114657	264369	264389
	866	21	F	238314	238334	770953	770973
	867	21	F	117267	117287	389277	389297
	868	21	F	319347	319367	319368	319388
	869	21	F	748689	748709	859254	859274
	870	21	F	530327	530347	762549	762569
	871	21	F	12654	12674	28591	28611
	872	21	F	28591	28611	157642	157662
	873	21	F	457775	457795	959763	959783
	874	21	F	872912	872932	873475	873495
	875	21	F	431074	431094	676782	676802
	876	21	F	530491	530511	774880	774900
	877	21	F	398946	398966	455167	455187
	878	21	F	768530	768550	925753	925773
	879	21	F	61163	61183	682716	682736
	880	21	F	126457	126477	231003	231023
	881	21	F	101510	101530	775907	775927
	882	21	F	652935	652955	751506	751526
	883	21	F	264936	264956	298838	298858
	884	21	F	228575	228595	373311	373331
	885	21	F	228575	228595	508297	508317
	886	21	F	228575	228595	449337	449357
	887	21	F	228575	228595	811624	811644
	888	21	F	859308	859328	859329	859349
	889	21	F	447988	448008	587558	587578
	890	21	F	349568	349588	774912	774932
	891	21	F	753592	753612	774912	774932
	892	21	F	762758	762778	774912	774932
	893	21	F	530436	530456	774912	774932
	894	21	F	762702	762722	774912	774932
	895	21	F	774878	774898	774912	774932
	896	21	F	183907	183927	949962	949982
	897	21	F	97807	97827	102787	102807
	898	21	F	49807	49827	290645	290665
	899	21	F	299857	299877	425696	425716
	900	21	F	624576	624596	649787	649807
	901	21	F	530274	530294	769879	769899
	902	21	F	84000	84020	402411	402431
	903	21	F	187269	187289	391963	391983
	904	21	F	348	368	831171	831191
	905	21	F	624575	624595	831171	831191
	906	21	F	331795	331815	624501	624521
	907	21	F	452776	452796	624501	624521
	908	21	F	807506	807526	807576	807596
	909	21	F	56948	56968	682732	682752
	910	21	F	56887	56907	530387	530407
	911	21	F	349394	349414	530387	530407
	912	21	F	216238	216258	216465	216485
	913	21	F	67361	67381	114983	115003
	914	21	F	698309	698329	753579	753599
	915	21	F	691905	691925	691910	691930
	916	21	F	147973	147993	768531	768551
	917	21	F	337071	337091	705310	705330
	918	21	F	28666	28686	765091	765111
	919	21	R	242267	242287	968802	968822
	920	21	R	760092	760112	959763	959783
	921	21	R	62308	62328	956765	956785
	922	21	R	748356	748376	937791	937811
	923	21	R	508297	508317	925753	925773
	924	21	R	449337	449357	925753	925773
	925	21	R	811624	811644	925753	925773
	926	21	R	710719	710739	923516	923536
	927	21	R	65488	65508	873983	874003
	928	21	R	547624	547644	872912	872932
	929	21	R	715575	715595	859565	859585
	930	21	R	707162	707182	843843	843863
	931	21	R	102983	103003	840244	840264
	932	21	R	28592	28612	831171	831191
	933	21	R	464690	464710	829286	829306
	934	21	R	231003	231023	788141	788161
	935	21	R	236714	236734	787813	787833
	936	21	R	97819	97839	774912	774932
	937	21	R	455165	455185	774912	774932
	938	21	R	455109	455129	774912	774932
	939	21	R	146683	146703	774912	774932
	940	21	R	97802	97822	774912	774932
	941	21	R	587454	587474	774818	774838
	942	21	R	587558	587578	769879	769899
	943	21	R	228575	228595	768530	768550
	944	21	R	624501	624521	765091	765111
	945	21	R	398946	398966	762700	762720
	946	21	R	102787	102807	753604	753624
	947	21	R	102787	102807	753587	753607
	948	21	R	248482	248502	742209	742229
	949	21	R	649837	649857	737662	737682
	950	21	R	195612	195632	716112	716132
	951	21	R	587524	587544	698317	698337
	952	21	R	237828	237848	682732	682752
	953	21	R	28591	28611	649787	649807
	954	21	R	125202	125222	639524	639544
	955	21	R	12654	12674	624576	624596
	956	21	R	157642	157662	624576	624596
	957	21	R	173725	173745	619012	619032
	958	21	R	599748	599768	599770	599790
	959	21	R	61163	61183	530464	530484
	960	21	R	455318	455338	530327	530347
	961	21	R	447988	448008	530274	530294
	962	21	R	147973	147993	508296	508316
	963	21	R	115485	115505	473415	473435
	964	21	R	462042	462062	463408	463428
	965	21	R	28666	28686	452776	452796
	966	21	R	147973	147993	449336	449356
	967	21	R	238314	238334	446914	446934
	968	21	R	301425	301445	442525	442545
	969	21	R	373828	373848	378975	378995
	970	21	R	147973	147993	373310	373330
	971	21	R	102787	102807	349580	349600
	972	21	R	28666	28686	331795	331815
	973	21	R	237961	237981	237996	238016
	974	21	R	14139	14159	50579	50599
	975	21	R	47680	47700	49828	49848
	976	20	F	236711	236730	522342	522361
	977	20	F	106458	106477	446384	446403
	978	20	F	676162	676181	932036	932055
	979	20	F	822972	822991	949542	949561
	980	20	F	298113	298132	578009	578028
	981	20	F	103165	103184	298113	298132
	982	20	F	53060	53079	102890	102909
	983	20	F	282699	282718	282768	282787
	984	20	F	291283	291302	767739	767758
	985	20	F	688740	688759	837740	837759
	986	20	F	100223	100242	175360	175379
	987	20	F	61209	61228	455123	455142
	988	20	F	399078	399097	753589	753608
	989	20	F	349582	349601	399078	399097
	990	20	F	57035	57054	146695	146714
	991	20	F	146695	146714	183228	183247
	992	20	F	106851	106870	619892	619911
	993	20	F	37085	37104	841207	841226
	994	20	F	150411	150430	349470	349489
	995	20	F	150411	150430	399017	399036
	996	20	F	150411	150430	183169	183188
	997	20	F	530491	530510	698307	698326
	998	20	F	349570	349589	530491	530510
	999	20	F	530491	530510	753594	753613
	1000	20	F	530491	530510	762760	762779
	1001	20	F	530438	530457	530491	530510
	1002	20	F	530491	530510	762704	762723
	1003	20	F	97821	97840	398946	398965
	1004	20	F	13915	13934	15360	15379
	1005	20	F	787816	787835	787826	787845
	1006	20	F	533419	533438	787816	787835
	1007	20	F	533415	533434	787826	787845
	1008	20	F	533415	533434	533419	533438
	1009	20	F	14136	14155	970680	970699
	1010	20	F	271287	271306	922634	922653
	1011	20	F	56910	56929	762550	762569
	1012	20	F	349417	349436	762550	762569
	1013	20	F	467233	467252	470828	470847
	1014	20	F	743277	743296	791041	791060
	1015	20	F	61163	61182	587439	587458
	1016	20	F	587439	587458	682716	682735
	1017	20	F	53021	53040	764564	764583
	1018	20	F	587462	587481	587566	587585
	1019	20	F	533411	533430	604891	604910
	1020	20	F	349496	349515	596937	596956
	1021	20	F	349496	349515	774787	774806
	1022	20	F	349496	349515	530388	530407
	1023	20	F	349496	349515	530248	530267
	1024	20	F	56888	56907	349496	349515
	1025	20	F	349395	349414	349496	349515
	1026	20	F	56888	56907	762572	762591
	1027	20	F	349395	349414	762572	762591
	1028	20	F	201449	201468	959715	959734
	1029	20	F	961852	961871	961892	961911
	1030	20	F	891816	891835	891836	891855
	1031	20	F	60899	60918	141870	141889
	1032	20	F	103391	103410	904364	904383
	1033	20	F	61954	61973	619924	619943
	1034	20	F	297670	297689	841303	841322
	1035	20	F	102856	102875	455277	455296
	1036	20	F	160888	160907	761551	761570
	1037	20	F	418497	418516	418623	418642
	1038	20	F	601985	602004	770479	770498
	1039	20	F	102821	102840	455285	455304
	1040	20	F	53034	53053	102821	102840
	1041	20	F	523137	523156	523253	523272
	1042	20	F	550315	550334	873222	873241
	1043	20	F	207284	207303	486573	486592
	1044	20	F	103477	103496	487700	487719
	1045	20	F	602019	602038	770510	770529
	1046	20	F	100389	100408	290522	290541
	1047	20	F	556484	556503	970135	970154
	1048	20	F	569632	569651	941493	941512
	1049	20	F	55948	55967	265391	265410
	1050	20	F	649787	649806	831172	831191
	1051	20	F	237851	237870	587579	587598
	1052	20	F	61234	61253	587579	587598
	1053	20	F	448014	448033	587579	587598
	1054	20	F	689143	689162	691175	691194
	1055	20	F	453304	453323	774811	774830
	1056	20	F	123212	123231	789716	789735
	1057	20	F	192346	192365	728846	728865
	1058	20	F	504221	504240	944688	944707
	1059	20	F	320891	320910	973249	973268
	1060	20	F	824872	824891	824926	824945
	1061	20	F	963626	963645	964351	964370
	1062	20	F	52656	52675	237595	237614
	1063	20	F	290295	290314	591711	591730
	1064	20	F	102765	102784	764467	764486
	1065	20	F	102765	102784	298155	298174
	1066	20	F	102765	102784	298045	298064
	1067	20	F	102765	102784	130959	130978
	1068	20	F	298155	298174	764467	764486
	1069	20	F	96414	96433	890051	890070
	1070	20	F	446812	446831	446818	446837
	1071	20	F	730588	730607	730607	730626
	1072	20	F	49377	49396	597342	597361
	1073	20	F	49429	49448	597342	597361
	1074	20	F	597342	597361	948523	948542
	1075	20	F	102842	102861	455318	455337
	1076	20	F	168849	168868	168894	168913
	1077	20	F	50577	50596	592810	592829
	1078	20	F	406205	406224	925752	925771
	1079	20	F	455192	455211	682718	682737
	1080	20	F	618907	618926	738352	738371
	1081	20	F	56931	56950	774798	774817
	1082	20	F	56931	56950	530399	530418
	1083	20	F	56931	56950	398978	398997
	1084	20	F	56931	56950	762583	762602
	1085	20	F	57007	57026	530349	530368
	1086	20	F	530349	530368	762633	762652
	1087	20	F	469460	469479	768914	768933
	1088	20	F	49445	49464	290151	290170
	1089	20	F	729849	729868	729869	729888
	1090	20	F	2480	2499	761540	761559
	1091	20	F	147973	147992	925754	925773
	1092	20	F	48096	48115	48835	48854
	1093	20	F	65930	65949	473088	473107
	1094	20	F	11309	11328	492548	492567
	1095	20	R	970682	970701	970682	970701
	1096	20	R	168456	168475	970681	970700
	1097	20	R	695200	695219	969230	969249
	1098	20	R	694870	694889	966854	966873
	1099	20	R	267562	267581	966108	966127
	1100	20	R	52596	52615	948532	948551
	1101	20	R	774906	774925	948357	948376
	1102	20	R	399433	399452	944903	944922
	1103	20	R	565961	565980	944688	944707
	1104	20	R	638531	638550	940160	940179
	1105	20	R	102274	102293	920891	920910
	1106	20	R	66581	66600	890460	890479
	1107	20	R	380179	380198	879600	879619
	1108	20	R	869256	869275	869454	869473
	1109	20	R	438719	438738	853261	853280
	1110	20	R	12655	12674	831172	831191
	1111	20	R	157643	157662	831172	831191
	1112	20	R	591765	591784	790961	790980
	1113	20	R	787826	787845	787826	787845
	1114	20	R	533419	533438	787826	787845
	1115	20	R	533415	533434	787816	787835
	1116	20	R	787816	787835	787816	787835
	1117	20	R	587439	587458	774854	774873
	1118	20	R	764564	764583	774811	774830
	1119	20	R	102821	102840	774798	774817
	1120	20	R	12653	12672	773834	773853
	1121	20	R	587579	587598	769854	769873
	1122	20	R	61209	61228	762745	762764
	1123	20	R	682718	682737	762676	762695
	1124	20	R	102856	102875	762591	762610
	1125	20	R	102821	102840	762583	762602
	1126	20	R	102842	102861	762550	762569
	1127	20	R	32786	32805	734685	734704
	1128	20	R	174519	174538	718268	718287
	1129	20	R	439211	439230	710720	710739
	1130	20	R	698690	698709	698690	698709
	1131	20	R	12653	12672	694079	694098
	1132	20	R	298488	298507	656871	656890
	1133	20	R	390390	390409	653183	653202
	1134	20	R	579771	579790	639434	639453
	1135	20	R	447358	447377	602019	602038
	1136	20	R	447389	447408	601985	602004
	1137	20	R	175360	175379	591754	591773
	1138	20	R	52541	52560	591712	591731
	1139	20	R	102366	102385	587939	587958
	1140	20	R	530387	530406	587635	587654
	1141	20	R	349496	349515	587481	587500
	1142	20	R	530465	530484	587439	587458
	1143	20	R	582433	582452	582433	582452
	1144	20	R	112507	112526	560346	560365
	1145	20	R	462293	462312	559879	559898
	1146	20	R	67059	67078	551224	551243
	1147	20	R	201449	201468	547204	547223
	1148	20	R	236712	236731	533421	533440
	1149	20	R	533419	533438	533419	533438
	1150	20	R	533415	533434	533415	533434
	1151	20	R	97801	97820	530491	530510
	1152	20	R	146682	146701	530491	530510
	1153	20	R	455108	455127	530491	530510
	1154	20	R	455164	455183	530491	530510
	1155	20	R	97818	97837	530491	530510
	1156	20	R	398946	398965	530435	530454
	1157	20	R	102821	102840	530399	530418
	1158	20	R	455235	455254	530349	530368
	1159	20	R	237846	237865	530349	530368
	1160	20	R	61229	61248	530349	530368
	1161	20	R	523539	523558	523539	523558
	1162	20	R	448954	448973	469460	469479
	1163	20	R	248448	248467	467581	467600
	1164	20	R	2480	2499	456328	456347
	1165	20	R	160888	160907	456317	456336
	1166	20	R	349417	349436	455318	455337
	1167	20	R	56910	56929	455318	455337
	1168	20	R	56888	56907	455296	455315
	1169	20	R	349395	349414	455296	455315
	1170	20	R	56931	56950	455285	455304
	1171	20	R	102765	102784	453401	453420
	1172	20	R	298155	298174	453401	453420
	1173	20	R	53021	53040	453304	453323
	1174	20	R	291283	291302	450129	450148
	1175	20	R	63261	63280	445727	445746
	1176	20	R	201449	201468	445028	445047
	1177	20	R	373313	373332	406205	406224
	1178	20	R	97806	97825	399078	399097
	1179	20	R	102821	102840	398978	398997
	1180	20	R	263360	263379	388699	388718
	1181	20	R	29251	29270	381967	381986
	1182	20	R	374168	374187	375919	375938
	1183	20	R	61209	61228	349555	349574
	1184	20	R	53045	53064	349496	349515
	1185	20	R	323651	323670	323651	323670
	1186	20	R	290602	290621	297162	297181
	1187	20	R	236713	236732	236713	236732
	1188	20	R	147973	147992	228575	228594
	1189	20	R	130743	130762	130776	130795
	1190	20	R	48350	48369	128200	128219
	1191	20	R	102376	102395	103423	103442
	1192	20	R	53034	53053	56931	56950
	1193	20	R	15372	15391	56793	56812

## Sheet: Supplementary Table 8
Supplementary Table 8. Plastid insertions in the mitogenome of S. repanda circular-1 and K. japonica circular-1 contigs.
Species	Fragments	Alignment length	Identity %	Mismatches	Gap opens	Mitogenome		Plastome		gene
						mt start	mt end	cp start	cp end
S. repanda circular-1	1	2807	91.84	101	39	10288	13028	121412	124156	ndhI (partial)
	2	2748	98.62	4	5	192200	194923	103114	105851	rrn16S (partial)-rrn23S (partial)
	3	2748	98.62	4	5	192200	194923	139413	136676	rrn23S (partial)-rrn16S (partial)
	4	2285	93.35	90	20	394727	396966	131965	129698	ycf1 (partial)
	5	1850	91.84	72	26	467716	469498	82600	80763	rpoA (partial)-rpl36-infA (partial)
	6	1826	87.24	136	31	111190	112938	128078	126273	ycf1 (partial)
	7	1581	94.12	47	13	394727	396275	110562	112128	ycf1 (partial)
	8	978	87.73	47	22	110220	111153	129703	128755	ycf1 (partial)
	9	887	73.51	184	38	258975	259833	102443	103306	rrn16S (partial)
	10	887	73.51	184	38	258975	259833	140084	139221	rrn16S (partial)
	11	368	84.24	34	13	187009	187368	66754	67105	psbE (partial)
	12	117	89.74	12	0	185780	185896	90930	91046	ycf2 (partial)
	13	96	94.79	5	0	421807	421902	64963	65058	petA (partial)
	14	86	96.51	3	0	43270	43355	110403	110488	trnN(GTT)
	15	86	96.51	3	0	43270	43355	132124	132039	trnN(GTT)
	16	77	84.42	12	0	254334	254410	106610	106534	rrn23S (partial)
	17	77	84.42	12	0	254334	254410	135917	135993	rrn23S (partial)
	18	32	100	0	0	395580	395611	111462	111431	ycf1 (partial)
	19	32	100	0	0	395580	395611	131065	131096	ycf1 (partial)
K. japonica circular-1	1	7515	94.45	231	54	308579	315985	24278	16842	atpI (partial)-rps2-rpoC2
	2	3831	98.62	41	4	290826	294656	57328	61146	rbcL
	3	2507	94.14	64	23	747387	749847	13840	11371	trnR(TCT)-atpA-atpF (partial)
	4	2475	97.17	33	5	294660	297126	61243	63688	psaI (partial)-ycf4-cemA (partial)
	5	2210	97.38	36	6	934280	936489	3912	1725	matK (partial)
	6	2058	97.62	39	3	207599	209652	63643	65694	cemA-petA
	7	1999	97.55	27	4	874662	876653	99986	98003	ndhB (partial)-rps7 (partial)
	8	1999	97.55	27	4	874662	876653	142541	144524	rps7
	9	1991	97.84	22	4	272940	274923	55083	57059	atpE (partial)-atpB
	10	1944	86.68	126	59	323360	325225	16534	14646	atpH (partial)-atpI (partial)
	11	1934	96.02	32	13	228433	230348	102442	100536	trnV(GAC)-rrn16S (Partial)
	12	1934	96.02	32	13	228433	230348	140085	141991	rrn16S (Partial)-trnV(GAC)
	13	1915	91.54	77	23	204192	206043	89316	91208	ycf2 (partial)
	14	1850	91.68	75	26	778028	779810	82600	80763	rpoA (partial)-rpl36-infA
	15	1750	98.17	0	4	389368	391093	106135	104394	rrn23S (partial)
	16	1750	98.17	0	4	389368	391093	136392	138133	rrn23S (partial)
	17	1731	96.82	37	5	818840	820553	96673	94944	ycf2 (partial)-trnL(CAA)-ndhB
	18	1463	95.97	46	4	821822	823277	93568	92112	ycf2 (partial)
	19	1414	88.9	89	23	525397	526759	80192	78796	petD-rpoA
	20	1386	95.24	47	5	820539	821915	94898	93523	ycf2 (partial)
	21	1007	96.92	18	4	818840	819834	145854	146859	ndhB (partial)
	22	903	82.95	66	46	656086	656909	69566	68673	trnW(CCA)-trnP(TGG)-psaJ
	23	887	73.51	184	38	768757	769615	102443	103306	trnV(GAC)-rrn16S (Partial)
	24	887	73.51	184	38	448272	449130	103306	102443	trnV(GAC)-rrn16S (Partial)
	25	887	73.51	184	38	448272	449130	139221	140084	rrn16S (partial)
	26	887	73.51	184	38	768757	769615	140084	139221	rrn16S (partial)
	27	754	88.2	61	8	656973	657712	68567	67828	petL-petG
	28	594	85.86	43	18	784890	785454	70817	71398	rpl20 (partial)
	29	572	91.96	18	10	818224	818777	97316	96755	ndhB (partial)
	30	572	91.96	18	10	818224	818777	145211	145772	ndhB (partial)
	31	450	85.78	35	19	655602	656027	70097	69653	rpl33 (partial)
	32	439	97.95	4	2	726877	727311	97233	97670	ndhB (partial)
	33	439	97.95	4	2	726877	727311	145294	144857	ndhB (partial)
	34	368	84.24	34	13	563728	564087	66754	67105	psbE (partial)
	35	197	84.26	18	6	203239	203434	88227	88411	trnI(CAT)
	36	182	93.41	3	1	272767	272939	54816	54997	atpE (partial)
	37	160	96.88	3	2	819676	819834	1	159	trnH(GTG) (partial)
	38	86	96.51	3	0	298473	298558	110403	110488	trnN(GTT)
	39	86	96.51	3	0	298473	298558	132124	132039	trnR(ACG) (partial)
	40	80	98.75	1	0	775044	775123	233	154	trnH(GTG) (partial)
	41	77	84.42	12	0	453695	453771	106534	106610	rrn23S (partial)
	42	77	84.42	12	0	764116	764192	106610	106534	rrn23S (partial)
	43	77	84.42	12	0	764116	764192	135917	135993	rrn23S (partial)
	44	77	84.42	12	0	453695	453771	135993	135917	rrn23S (partial)
	45	76	97.37	2	0	442306	442381	16527	16602	atpI (partial)
	46	75	94.67	4	0	399630	399704	54593	54519	trnM(CAT)
	47	66	83.33	7	1	824478	824543	107870	107931	rrn23S (partial)
	48	66	83.33	7	1	824478	824543	134657	134596	rrn23S (partial)
	49	62	98.39	1	0	250119	250180	110479	110418	traN(GTT) (partial)
	50	62	98.39	1	0	250119	250180	132048	132109	traN(GTT) (partial)
	51	56	98.21	1	0	860061	860116	105851	105796	rrn23S (partial)
	52	56	98.21	1	0	860061	860116	136676	136731	rrn23S (partial)
	53	54	96.3	2	0	126252	126305	43850	43797	psaA (partial)
	54	39	100	0	0	823277	823315	93768	93730	ycf2 (partial)

## Sheet: Supplementary Table 9
Supplementary Table 9. The distribution of RNA editing sites in the S. repanda and K. japonica PCGs
Gene	Number of RNA-editing sites
	S. repanda	K. japonica
atp1	12	12
atp4	12	12
atp6	24	24
atp8	7	5
atp9	1	1
cob	26	29
ccmB	40	40
ccmC	32	34
ccmFC	30	31
ccmFN	45	45
cox1	32	32
cox2	21	21
cox3	18	18
matR	18	18
mttB	41	41
nad1	23	20
nad2	22	17
nad3	15	15
nad4	37	37
nad4L	11	11
nad5	44	44
nad6	21	19
nad7	35	34
nad9	-	13
rpl2	6	7
rpl5	10	11
rpl10	3	3
rpl16	7	7
rps1	-	5
rps2	2	2
rps3	2	2
rps4	-	19
rps7	4	4
rps10	3	3
rps11	7	11
rps12	11	12
rps13	5	5
rps14	2	2
rps19	3	5
sdh3	7	8
sdh4	-	5
Total	639	684

## Sheet: Supplementary Table 10
Supplementary Table 10. Prediction of RNA editing sites in S. repanda and K. japonica PCGs
Type	RNA-editing	S. repanda		K. japonica
		Number	Percentage (%)	Number	Percentage (%)
Hydrophobic	CCA (P) → CUA (L)	45	28.79	54	29.39
	CCC (P) → CUC (L)	10		13
	CCG (P) → CUG (L)	36		42
	CCU (P) → CUU (L)	33		34
	CCC (P) → UUC (F)	5		5
	CCU (P) → UUU (F)	9		8
	GCA (A) → GUA (V)	1		3
	GCC (A) → GUC (V)	3		2
	GCG (A) → GUG (V)	6		4
	GCU (A) → GUU (V)	4		5
	CUC (L) → UUC (F)	11		10
	CUU (L) → UUU (F)	21		21
Hydrophilic	CAC (H) → UAC (Y)	12	13.3	12	13.3
	CAU (H) → UAU (Y)	22		29
	CGC (R) → UGC (C)	14		15
	CGU (R) →UGU (C)	37		35
Hydrophobic-hydrophilic	CCA (P) → UCA (S)	15	9.86	14	9.36
	CCC (P) → UCC (S)	14		15
	CCG (P) → UCG (S)	9		11
	CCU (P) → UCU (S)	25		24
Hydrophilic-Hydrophobic	CGG (R) → UGG (W)	35	47.42	42	47.37
	UCC (S) → UUC (F)	0		51
	UCU (S) → UUU (F)	57		61
	UCA (S) → UUA (L)	136		88
	UCG (S) → UUG (L)	51		56
	ACA (T) → AUA (I)	7		8
	ACC (T) → AUC (I)	3		4
	ACU (T) → AUU (I)	6		5
	ACG (T) → AUG (M)	8		9
Hydrophilic-stop	CGA (R) → UGA (*)	1	0.63	1	0.58
	CAA (Q) → UAA (*)	3		3
Total		639	100	684	100

[truncated: 3 more sheets: Supplementary Table 11, Supplementary Table 12, Supplementary Table 13]
